# Supplementary material for: Distribution and determinants of COVID-19 seroprevalence in a hard-to-access health district in Mali
Source: PLOS Glob Public Health. 2025 Jul 21;5(7):e0004842. doi: 10.1371/journal.pgph.0004842 (PMC12279100; doi:10.1371/journal.pgph.0004842)
Supplement: S2 Data — (XLSX) [file pgph.0004842.s003.xlsx]

## Sheet: COVID_19Sero_Tbct_Ver2
Partcipant_ID	QUARTIER	CONCESSION_ID	Menage_ID	PRELV1	CMENAGE	MENAGE	SD1	SD2	SD2_1	SD3	SD3_1	SD5	SD5_1	SD6	SD6_1	SD6_2	SD7	SD8	SD9	SD9_1	SD9_1_Autr	SD9_2	SD9_2_1	SD9_2_2	SD9_2_3	SD9_2_3_Autr	EAU1a1	EAU1a2	EAU1a3	EAU1a3_1	EAU1b1	EAU1b2	EAU1b3	EAU1b4	EAU1b5	EAU1b6	EAU2	EAU3	LOG1	LOG1_1	LOG2a	LOG2b	LOG2c	LOG2d	LOG2e	LOGE3	EQUIP1a1	EQUIP1a2	EQUIP1a3
Q01-C02-M01-01	Q01	Q01-C02	Q01-C02-M01	1	1	M1	1	3		1		2	1	1	7	0	9	2	2	7		2					1	2	2		1	2	2	2	2	2	3	1	2		1	1	1	1	0	1	1	2	2
Q01-C02-M02-01	Q01	Q01-C02	Q01-C02-M02	1	1	M02	2	10		1		2		1	4	2	8	2	1	9		2					1	2	2		1	2	2	2	2	2	3	1	2		1	1	1	2	0	1	1	2	2
Q01-C03-M01-01	Q01	Q01-C03	Q01-C03-M01	1	1	M	2	3		1		1		2			9	1	1	4		2					1	2	2		1	2	2	2	2	2	3	1	3		1	1	1	2	0	1	1	2	2
Q01-C03-M03-01	Q01	Q01-C03	Q01-C03-M03	1	1	M03	1	10		1		2	1	1	3	0	13	2	1	99	BOUCHE	2					1	2	2		1	2	2	2	2	2	3	1	2		1	1	1	2	0	1	1	2	2
Q01-C04-M01-02	Q01	Q01-C04	Q01-C04-M01	1	1	M01	1	10		1		2	2	1	13	3	19	1	2	8		2					1	2	2		1	2	2	2	2	2	3	1	2		1	1	1	2	0	1	1	2	2
Q01-C04-M04-01	Q01	Q01-C04	Q01-C04-M04	1	1	M04	1	10		1		2	1	1	4	0	4	2	1	99	Minisie	2					1	2	2		1	2	2	2	2	2	3	1	2		1	1	1	3	0	1	1	2	2
Q01-C04-M04-02	Q01	Q01-C04	Q01-C04-M04	1	1	M04	1	10		1		2	1	1	4	0	4	2	1	99	Minisie	2					1	2	2		1	2	2	2	2	2	3	1	2		1	1	1	3	0	1	1	2	2
Q01-C04-M04-03	Q01	Q01-C04	Q01-C04-M04	1	1	M04	1	10		1		2	1	1	4	0	4	2	1	99	Minisie	2					1	2	2		1	2	2	2	2	2	3	1	2		1	1	1	3	0	1	1	2	2
Q01-C05-M01-02	Q01	Q01-C05	Q01-C05-M01	1	1	M01	1	10		1		2	1	1	2	1	4	2	1	99	Souder	2					1	2	2		1	2	2	2	2	2	3	1	2		1	1	1	2	0	1	1	2	2
Q01-C06-M01-03	Q01	Q01-C06	Q01-C06-M01	1	1	M01	2	3		1		2		1	4	0	6	1	1	9		2					1	2	2		1	2	2	2	2	2	3	1	2		1	1	1	1	0	1	1	2	2
Q01-C06-M01-04	Q01	Q01-C06	Q01-C06-M01	1	1	M01	2	3		1		2		1	4	0	6	1	1	9		2					1	2	2		1	2	2	2	2	2	3	1	2		1	1	1	1	0	1	1	2	2
Q01-C06-M07-01	Q01	Q01-C06	Q01-C06-M07	1	2	M07	1	3		1		2	0	1	1	0	1	1	5								1	2	2		1	2	2	2	2	2	3	1	2		1	1	1	1	0	1	1	2	2
Q01-C07-M01-01	Q01	Q01-C07	Q01-C07-M01	1	1	M	1	3		1		2	1	1	7	0	9	1	2	10		2					1	2	2		1	2	2	2	2	2	3	1	2		1	1	1	2	0	1	1	2	2
Q01-C07-M01-02	Q01	Q01-C07	Q01-C07-M01	1	1	M	1	3		1		2	1	1	7	0	9	1	2	10		2					1	2	2		1	2	2	2	2	2	3	1	2		1	1	1	2	0	1	1	2	2
Q01-C07-M01-03	Q01	Q01-C07	Q01-C07-M01	1	1	M	1	3		1		2	1	1	7	0	9	1	2	10		2					1	2	2		1	2	2	2	2	2	3	1	2		1	1	1	2	0	1	1	2	2
Q01-C07-M01-04	Q01	Q01-C07	Q01-C07-M01	1	1	M	1	3		1		2	1	1	7	0	9	1	2	10		2					1	2	2		1	2	2	2	2	2	3	1	2		1	1	1	2	0	1	1	2	2
Q01-C08-M01-01	Q01	Q01-C08	Q01-C08-M01	1	1	M	1	3		1		2	1	1	12	2	16	2	3								1	2	2		1	2	2	2	2	2	3	1	2		1	1	1	2	1	1	1	2	2
Q01-C08-M01-02	Q01	Q01-C08	Q01-C08-M01	1	1	M	1	3		1		2	1	1	12	2	16	2	3								1	2	2		1	2	2	2	2	2	3	1	2		1	1	1	2	1	1	1	2	2
Q01-C08-M01-03	Q01	Q01-C08	Q01-C08-M01	1	1	M	1	3		1		2	1	1	12	2	16	2	3								1	2	2		1	2	2	2	2	2	3	1	2		1	1	1	2	1	1	1	2	2
Q01-C09-M01-01	Q01	Q01-C09	Q01-C09-M01	1	1	M	2	3		1		2		1	6	8	26	6	4	1		2					1	2	2		1	2	2	2	2	2	3	1	3		2	3	1	5	1	1	1	2	2
Q01-C09-M01-02	Q01	Q01-C09	Q01-C09-M01	1	1	M	2	3		1		2		1	6	8	26	6	4	1		2					1	2	2		1	2	2	2	2	2	3	1	3		2	3	1	5	1	1	1	2	2
Q01-C09-M01-03	Q01	Q01-C09	Q01-C09-M01	1	1	M	2	3		1		2		1	6	8	26	6	4	1		2					1	2	2		1	2	2	2	2	2	3	1	3		2	3	1	5	1	1	1	2	2
Q01-C09-M01-04	Q01	Q01-C09	Q01-C09-M01	1	1	M	2	3		1		2		1	6	8	26	6	4	1		2					1	2	2		1	2	2	2	2	2	3	1	3		2	3	1	5	1	1	1	2	2
Q01-C09-M01-05	Q01	Q01-C09	Q01-C09-M01	1	1	M	2	3		1		2		1	6	8	26	6	4	1		2					1	2	2		1	2	2	2	2	2	3	1	3		2	3	1	5	1	1	1	2	2
Q01-C09-M01-06	Q01	Q01-C09	Q01-C09-M01	1	1	M	2	3		1		2		1	6	8	26	6	4	1		2					1	2	2		1	2	2	2	2	2	3	1	3		2	3	1	5	1	1	1	2	2
Q01-C10-M01-01	Q01	Q01-C10	Q01-C10-M01	1	1	M	2	3		1		4		1	5	0	6	1	2	4		2					1	2	2		1	2	2	2	2	2	3	1	2		1	1	1	2	1	1	1	2	2
Q01-C10-M01-02	Q01	Q01-C10	Q01-C10-M01	1	1	M	2	3		1		4		1	5	0	6	1	2	4		2					1	2	2		1	2	2	2	2	2	3	1	2		1	1	1	2	1	1	1	2	2
Q01-C11-M01-01	Q01	Q01-C11	Q01-C11-M01	1	1	M	1	3		1		2	1	1	10	0	12	2	1	8		1	3	99	99	RELAIS	1	2	2		1	2	2	2	2	2	3	1	2		1	1	1	1	0	1	1	2	2
Q01-C11-M01-02	Q01	Q01-C11	Q01-C11-M01	1	1	M	1	3		1		2	1	1	10	0	12	2	1	8		1	3	99	99	RELAIS	1	2	2		1	2	2	2	2	2	3	1	2		1	1	1	1	0	1	1	2	2
Q01-C11-M01-03	Q01	Q01-C11	Q01-C11-M01	1	1	M	1	3		1		2	1	1	10	0	12	2	1	8		1	3	99	99	RELAIS	1	2	2		1	2	2	2	2	2	3	1	2		1	1	1	1	0	1	1	2	2
Q01-C12-M01-01	Q01	Q01-C12	Q01-C12-M01	1	1	M	1	3		1		2	1	1	3	1	6	1	1	10		2					1	2	2		1	2	2	2	2	2	3	1	2		1	1	0	2	0	1	1	2	2
Q01-C12-M01-02	Q01	Q01-C12	Q01-C12-M01	1	1	M	1	3		1		2	1	1	3	1	6	1	1	10		2					1	2	2		1	2	2	2	2	2	3	1	2		1	1	0	2	0	1	1	2	2
Q01-C13-M01-01	Q01	Q01-C13	Q01-C13-M01	1	1	M	2	3		1		2		2			2	1	1	4		2					1	2	2		1	2	2	2	2	2	3	1	2		1	1	1	2	0	1	1	2	2
Q01-C14-M01-01	Q01	Q01-C14	Q01-C14-M01	1	1	M	1	3		1		2	1	1	4	1	7	1	1	8		2					1	2	2		1	2	2	2	2	2	3	1	3		2	1	1	4	1	1	1	2	2
Q01-C14-M01-02	Q01	Q01-C14	Q01-C14-M01	1	1	M	1	3		1		2	1	1	4	1	7	1	1	8		2					1	2	2		1	2	2	2	2	2	3	1	3		2	1	1	4	1	1	1	2	2
Q01-C14-M01-03	Q01	Q01-C14	Q01-C14-M01	1	1	M	1	3		1		2	1	1	4	1	7	1	1	8		2					1	2	2		1	2	2	2	2	2	3	1	3		2	1	1	4	1	1	1	2	2
Q01-C15-M01-01	Q01	Q01-C15	Q01-C15-M01	1	1	M01	2	3		1		4		1	10	3	14	1	1	4		2					1	2	2		1	2	2	2	2	2	3	1	2		1	1	1	3	1	1	1	2	2
Q01-C15-M01-02	Q01	Q01-C15	Q01-C15-M01	1	1	M01	2	3		1		4		1	10	3	14	1	1	4		2					1	2	2		1	2	2	2	2	2	3	1	2		1	1	1	3	1	1	1	2	2
Q01-C15-M01-03	Q01	Q01-C15	Q01-C15-M01	1	1	M01	2	3		1		4		1	10	3	14	1	1	4		2					1	2	2		1	2	2	2	2	2	3	1	2		1	1	1	3	1	1	1	2	2
Q01-C16-M01-01	Q01	Q01-C16	Q01-C16-M01	1	1	M01	1	3		1		2	1	1	7	4	2	2	4	1		2					1	2	2		1	2	2	2	2	2	3	1	2		1	1	0	3	0	1	1	2	2
Q01-C17-M01-01	Q01	Q01-C17	Q01-C17-M01	1	1	M01	2	3		1		4		1	4	7	12	1	3								1	2	2		1	2	2	2	2	2	3	1	2		1	1	1	2	0	1	1	2	2
Q01-C17-M01-02	Q01	Q01-C17	Q01-C17-M01	1	1	M01	2	3		1		4		1	4	7	12	1	3								1	2	2		1	2	2	2	2	2	3	1	2		1	1	1	2	0	1	1	2	2
Q01-C18-M01-01	Q01	Q01-C18	Q01-C18-M01	1	1	M01	2	3		1		3		1	2	2	5	1	3								1	2	2		1	2	2	2	2	2	3	1	2		1	1	1	2	0	1	1	2	2
Q01-C18-M01-02	Q01	Q01-C18	Q01-C18-M01	1	1	M01	2	3		1		3		1	2	2	5	1	3								1	2	2		1	2	2	2	2	2	3	1	2		1	1	1	2	0	1	1	2	2
Q01-C19-M01-01	Q01	Q01-C19	Q01-C19-M01	1	1	M01	2	3		1		2		1	7	0	9	3	1	4		2					1	2	2		1	2	2	2	2	2	3	1	3		2	2	1	4	1	1	1	2	2
Q01-C19-M01-02	Q01	Q01-C19	Q01-C19-M01	1	1	M01	2	3		1		2		1	7	0	9	3	1	4		2					1	2	2		1	2	2	2	2	2	3	1	3		2	2	1	4	1	1	1	2	2
Q01-C19-M01-03	Q01	Q01-C19	Q01-C19-M01	1	1	M01	2	3		1		2		1	7	0	9	3	1	4		2					1	2	2		1	2	2	2	2	2	3	1	3		2	2	1	4	1	1	1	2	2
Q01-C19-M01-04	Q01	Q01-C19	Q01-C19-M01	1	1	M01	2	3		1		2		1	7	0	9	3	1	4		2					1	2	2		1	2	2	2	2	2	3	1	3		2	2	1	4	1	1	1	2	2
Q01-C19-M01-05	Q01	Q01-C19	Q01-C19-M01	1	1	M01	2	3		1		2		1	7	0	9	3	1	4		2					1	2	2		1	2	2	2	2	2	3	1	3		2	2	1	4	1	1	1	2	2
Q01-C19-M01-06	Q01	Q01-C19	Q01-C19-M01	1	1	M01	2	3		1		2		1	7	0	9	3	1	4		2					1	2	2		1	2	2	2	2	2	3	1	3		2	2	1	4	1	1	1	2	2
Q01-C20-M01-01	Q01	Q01-C20	Q01-C20-M01	1	1	M01	2	3		1		2		1	4	1	7	2	1	3		2					1	2	2		1	1	2	2	2	2	3	1	3		2	3	1	6	1	1	1	2	2
Q01-C20-M01-02	Q01	Q01-C20	Q01-C20-M01	1	1	M01	2	3		1		2		1	4	1	7	2	1	3		2					1	2	2		1	1	2	2	2	2	3	1	3		2	3	1	6	1	1	1	2	2
Q01-C21-M01-01	Q01	Q01-C21	Q01-C21-M01	1	1	M	1	3		1		2	1	1	1	1	4	6	1	2		2					1	2	2		1	2	2	2	2	2	3	1	2		1	1	1	5	1	1	1	2	2
Q01-C21-M01-02	Q01	Q01-C21	Q01-C21-M01	1	1	M	1	3		1		2	1	1	1	1	4	6	1	2		2					1	2	2		1	2	2	2	2	2	3	1	2		1	1	1	5	1	1	1	2	2
Q01-C22-M01-01	Q01	Q01-C22	Q01-C22-M01	1	1	M01	2	3		1		2		1	6	0	7	1	1	4		2					1	2	2		1	2	2	2	2	2	3	1	2		1	1	1	1	0	1	1	2	2
Q01-C23-M01-01	Q01	Q01-C23	Q01-C23-M01	1	1	M01	1	2		1		2	1	1	3	0	5	5	1	1		2					1	2	2		1	2	2	2	2	2	3	1	2		1	1	1	1	1	1	1	2	2
Q01-C24-M01-01	Q01	Q01-C24	Q01-C24-M01	1	1	M01	2	3		1		2		1	8	1	11	1	2	4		2					1	2	2		1	2	2	2	2	2	3	1	2		1	1	1	2	1	1	1	2	2
Q01-C24-M01-02	Q01	Q01-C24	Q01-C24-M01	1	1	M01	2	3		1		2		1	8	1	11	1	2	4		2					1	2	2		1	2	2	2	2	2	3	1	2		1	1	1	2	1	1	1	2	2
Q01-C24-M01-03	Q01	Q01-C24	Q01-C24-M01	1	1	M01	2	3		1		2		1	8	1	11	1	2	4		2					1	2	2		1	2	2	2	2	2	3	1	2		1	1	1	2	1	1	1	2	2
Q01-C25-M01-01	Q01	Q01-C25	Q01-C25-M01	1	1	M01	2	3		1		4		1	9	2	12	1	5								1	2	2		1	2	2	2	2	2	3	1	2		1	1	1	2	0	1	1	2	2
Q01-C25-M01-02	Q01	Q01-C25	Q01-C25-M01	1	1	M01	2	3		1		4		1	9	2	12	1	5								1	2	2		1	2	2	2	2	2	3	1	2		1	1	1	2	0	1	1	2	2
Q01-C26-M01-01	Q01	Q01-C26	Q01-C26-M01	1	1	M01	1	10		1		2	1	1	5	0	6	1	2	10		2					2	1	2		2	2	1	2	2	2	3	1	1	2	1	1	1	1	0	1	2	2	2
Q01-C26-M01-02	Q01	Q01-C26	Q01-C26-M01	1	1	M01	1	10		1		2	1	1	5	0	6	1	2	10		2					2	1	2		2	2	1	2	2	2	3	1	1	2	1	1	1	1	0	1	2	2	2
Q01-C26-M01-03	Q01	Q01-C26	Q01-C26-M01	1	1	M01	1	10		1		2	1	1	5	0	6	1	2	10		2					2	1	2		2	2	1	2	2	2	3	1	1	2	1	1	1	1	0	1	2	2	2
Q01-C26-M02-01	Q01	Q01-C26	Q01-C26-M02	1	2	M02	1	10		1		2	1	1	5	0	7	1	2	8		2					2	1	2		2	2	1	2	2	2	3	1	1	2	1	1	1	1	0	1	2	2	2
Q01-C26-M02-02	Q01	Q01-C26	Q01-C26-M02	1	2	M02	1	10		1		2	1	1	5	0	7	1	2	8		2					2	1	2		2	2	1	2	2	2	3	1	1	2	1	1	1	1	0	1	2	2	2
Q01-C26-M02-03	Q01	Q01-C26	Q01-C26-M02	1	2	M02	1	10		1		2	1	1	5	0	7	1	2	8		2					2	1	2		2	2	1	2	2	2	3	1	1	2	1	1	1	1	0	1	2	2	2
Q01-C27-M01-01	Q01	Q01-C27	Q01-C27-M01	1	1	M01	2	3		1		2		1	6	2	12	1	2	4		2					1	2	2		1	2	2	2	2	2	3	1	2		1	1	1	3	1	1	1	2	2
Q01-C27-M01-02	Q01	Q01-C27	Q01-C27-M01	1	1	M01	2	3		1		2		1	6	2	12	1	2	4		2					1	2	2		1	2	2	2	2	2	3	1	2		1	1	1	3	1	1	1	2	2
Q01-C27-M01-03	Q01	Q01-C27	Q01-C27-M01	1	1	M01	2	3		1		2		1	6	2	12	1	2	4		2					1	2	2		1	2	2	2	2	2	3	1	2		1	1	1	3	1	1	1	2	2
Q01-C27-M01-04	Q01	Q01-C27	Q01-C27-M01	1	1	M01	2	3		1		2		1	6	2	12	1	2	4		2					1	2	2		1	2	2	2	2	2	3	1	2		1	1	1	3	1	1	1	2	2
Q01-C28-M01-01	Q01	Q01-C28	Q01-C28-M01	1	1	M01	2	10		1		2		1	3	0	5	1	1	9		2					1	2	2		1	2	2	2	2	2	3	1	2		1	1	1	1	0	1	2	2	2
Q01-C28-M01-02	Q01	Q01-C28	Q01-C28-M01	1	1	M01	2	10		1		2		1	3	0	5	1	1	9		2					1	2	2		1	2	2	2	2	2	3	1	2		1	1	1	1	0	1	2	2	2
Q01-C29-M01-01	Q01	Q01-C29	Q01-C29-M01	1	1	M01	1	10		1		2	1	1	12	0	14	1	1	10		2					1	2	2		1	2	2	2	2	2	3	1	2		1	1	1	1	1	1	1	2	2
Q01-C29-M01-02	Q01	Q01-C29	Q01-C29-M01	1	1	M01	1	10		1		2	1	1	12	0	14	1	1	10		2					1	2	2		1	2	2	2	2	2	3	1	2		1	1	1	1	1	1	1	2	2
Q01-C29-M01-03	Q01	Q01-C29	Q01-C29-M01	1	1	M01	1	10		1		2	1	1	12	0	14	1	1	10		2					1	2	2		1	2	2	2	2	2	3	1	2		1	1	1	1	1	1	1	2	2
Q01-C29-M01-04	Q01	Q01-C29	Q01-C29-M01	1	1	M01	1	10		1		2	1	1	12	0	14	1	1	10		2					1	2	2		1	2	2	2	2	2	3	1	2		1	1	1	1	1	1	1	2	2
Q01-C30-M01-01	Q01	Q01-C30	Q01-C30-M01	1	1	M01	1	1		1		2	1	1	12	2	2	1	1	7		2					1	2	2		1	2	2	2	2	2	3	1	2		1	1	0	2	1	1	1	2	2
Q01-C30-M01-02	Q01	Q01-C30	Q01-C30-M01	1	1	M01	1	1		1		2	1	1	12	2	2	1	1	7		2					1	2	2		1	2	2	2	2	2	3	1	2		1	1	0	2	1	1	1	2	2
Q01-C30-M01-03	Q01	Q01-C30	Q01-C30-M01	1	1	M01	1	1		1		2	1	1	12	2	2	1	1	7		2					1	2	2		1	2	2	2	2	2	3	1	2		1	1	0	2	1	1	1	2	2
Q01-C30-M02-01	Q01	Q01-C30	Q01-C30-M02	1	2	M02	1	1		1		2	1	1	4	0	6	1	1	99	MARABOU	2					1	2	2		1	2	2	2	2	2	3	1	2		1	1	1	1	0	1	2	2	2
Q01-C30-M02-02	Q01	Q01-C30	Q01-C30-M02	1	2	M02	1	1		1		2	1	1	4	0	6	1	1	99	MARABOU	2					1	2	2		1	2	2	2	2	2	3	1	2		1	1	1	1	0	1	2	2	2
Q01-C30-M02-03	Q01	Q01-C30	Q01-C30-M02	1	2	M02	1	1		1		2	1	1	4	0	6	1	1	99	MARABOU	2					1	2	2		1	2	2	2	2	2	3	1	2		1	1	1	1	0	1	2	2	2
Q01-C31-M01-01	Q01	Q01-C31	Q01-C31-M01	1	1	M01	1	1		1		2	1	1	2	0	4	2	1	8		2					1	2	2		1	2	2	2	2	2	3	1	2		1	1	1	2	0	1	1	2	2
Q01-C31-M01-02	Q01	Q01-C31	Q01-C31-M01	1	1	M01	1	1		1		2	1	1	2	0	4	2	1	8		2					1	2	2		1	2	2	2	2	2	3	1	2		1	1	1	2	0	1	1	2	2
Q01-C31-M02-01	Q01	Q01-C31	Q01-C31-M02	1	2	M02	2	3		1		2		1	4	0	6	1	5								1	2	2		1	2	2	2	2	2	3	3	2		1	1	1	2	0	1	1	2	2
Q01-C31-M02-02	Q01	Q01-C31	Q01-C31-M02	1	2	M02	2	3		1		2		1	4	0	6	1	5								1	2	2		1	2	2	2	2	2	3	3	2		1	1	1	2	0	1	1	2	2
Q01-C32-M01-01	Q01	Q01-C32	Q01-C32-M01	1	1	M01	1	10		1		2	1	1	7	1	10	1	2	7		2					2	2	1	FORAGE	2	2	2	2	2	2	3	1	2		1	1	0	2	0	1	2	2	2
Q01-C32-M01-02	Q01	Q01-C32	Q01-C32-M01	1	1	M01	1	10		1		2	1	1	7	1	10	1	2	7		2					2	2	1	FORAGE	2	2	2	2	2	2	3	1	2		1	1	0	2	0	1	2	2	2
Q01-C32-M01-03	Q01	Q01-C32	Q01-C32-M01	1	1	M01	1	10		1		2	1	1	7	1	10	1	2	7		2					2	2	1	FORAGE	2	2	2	2	2	2	3	1	2		1	1	0	2	0	1	2	2	2
Q01-C33-M01-01	Q01	Q01-C33	Q01-C33-M01	1	1	M01	2	9		1		3		1	3	1	6	1	1	9		2					2	2	2		2	2	1	2	2	2	3	3	2		0	0	0	0	1	1	2	2	2
Q01-C33-M01-02	Q01	Q01-C33	Q01-C33-M01	1	1	M01	2	9		1		3		1	3	1	6	1	1	9		2					2	2	2		2	2	1	2	2	2	3	3	2		0	0	0	0	1	1	2	2	2
Q01-C33-M01-03	Q01	Q01-C33	Q01-C33-M01	1	1	M01	2	9		1		3		1	3	1	6	1	1	9		2					2	2	2		2	2	1	2	2	2	3	3	2		0	0	0	0	1	1	2	2	2
Q01-C33-M01-04	Q01	Q01-C33	Q01-C33-M01	1	1	M01	2	9		1		3		1	3	1	6	1	1	9		2					2	2	2		2	2	1	2	2	2	3	3	2		0	0	0	0	1	1	2	2	2
Q01-C34-M01-01	Q01	Q01-C34	Q01-C34-M01	1	1	M01	1	10		1		2	1	1	7	2	12	1	5								2	1	2		2	2	1	2	2	2	3	1	2		0	0	0	0	1	1	2	2	2
Q01-C34-M01-02	Q01	Q01-C34	Q01-C34-M01	1	1	M01	1	10		1		2	1	1	7	2	12	1	5								2	1	2		2	2	1	2	2	2	3	1	2		0	0	0	0	1	1	2	2	2
Q01-C34-M01-03	Q01	Q01-C34	Q01-C34-M01	1	1	M01	1	10		1		2	1	1	7	2	12	1	5								2	1	2		2	2	1	2	2	2	3	1	2		0	0	0	0	1	1	2	2	2
Q01-C35-M01-01	Q01	Q01-C35	Q01-C35-M01	1	1	M01	1	10		1		2	1	1	7	2	11	1	1	7		2					2	1	2		2	2	1	2	2	2	3	1	2		1	1	0	1	1	1	2	2	2
Q01-C35-M01-02	Q01	Q01-C35	Q01-C35-M01	1	1	M01	1	10		1		2	1	1	7	2	11	1	1	7		2					2	1	2		2	2	1	2	2	2	3	1	2		1	1	0	1	1	1	2	2	2
Q01-C35-M01-03	Q01	Q01-C35	Q01-C35-M01	1	1	M01	1	10		1		2	1	1	7	2	11	1	1	7		2					2	1	2		2	2	1	2	2	2	3	1	2		1	1	0	1	1	1	2	2	2
Q01-C36-M01-01	Q01	Q01-C36	Q01-C36-M01	1	1	M01	1	10		1		2	1	1	1	1	4	1	1	10		2					2	1	2		2	2	1	2	2	2	3	1	2		1	1	0	1	1	1	2	2	2
Q01-C36-M01-02	Q01	Q01-C36	Q01-C36-M01	1	1	M01	1	10		1		2	1	1	1	1	4	1	1	10		2					2	1	2		2	2	1	2	2	2	3	1	2		1	1	0	1	1	1	2	2	2
Q01-C36-M01-03	Q01	Q01-C36	Q01-C36-M01	1	1	M01	1	10		1		2	1	1	1	1	4	1	1	10		2					2	1	2		2	2	1	2	2	2	3	1	2		1	1	0	1	1	1	2	2	2
Q01-C37-M01-01	Q01	Q01-C37	Q01-C37-M01	1	1	M01	2	10		1		4		1	7	2	10	1	1	9		2					2	1	2		2	2	1	2	2	2	3	1	2		1	1	0	1	1	1	2	2	2
Q01-C37-M01-02	Q01	Q01-C37	Q01-C37-M01	1	1	M01	2	10		1		4		1	7	2	10	1	1	9		2					2	1	2		2	2	1	2	2	2	3	1	2		1	1	0	1	1	1	2	2	2
Q01-C37-M01-03	Q01	Q01-C37	Q01-C37-M01	1	1	M01	2	10		1		4		1	7	2	10	1	1	9		2					2	1	2		2	2	1	2	2	2	3	1	2		1	1	0	1	1	1	2	2	2
Q01-C38-M01-01	Q01	Q01-C38	Q01-C38-M01	1	1	M01	1	10		1		2	1	1	2	0	4	2	1	10		2					2	1	2		2	2	1	2	2	2	3	1	2		0	1	0	1	1	1	2	2	2
Q01-C38-M01-02	Q01	Q01-C38	Q01-C38-M01	1	1	M01	1	10		1		2	1	1	2	0	4	2	1	10		2					2	1	2		2	2	1	2	2	2	3	1	2		0	1	0	1	1	1	2	2	2
Q01-C39-M01-01	Q01	Q01-C39	Q01-C39-M01	1	1	M01	1	10		1		4		1	9	2	12	1	1	7		2					2	1	2		2	2	1	2	2	2	3	1	2		0	1	0	2	0	1	2	2	2
Q01-C39-M01-02	Q01	Q01-C39	Q01-C39-M01	1	1	M01	1	10		1		4		1	9	2	12	1	1	7		2					2	1	2		2	2	1	2	2	2	3	1	2		0	1	0	2	0	1	2	2	2
Q01-C39-M01-03	Q01	Q01-C39	Q01-C39-M01	1	1	M01	1	10		1		4		1	9	2	12	1	1	7		2					2	1	2		2	2	1	2	2	2	3	1	2		0	1	0	2	0	1	2	2	2
Q01-C39-M01-04	Q01	Q01-C39	Q01-C39-M01	1	1	M01	1	10		1		4		1	9	2	12	1	1	7		2					2	1	2		2	2	1	2	2	2	3	1	2		0	1	0	2	0	1	2	2	2
Q01-C40-M01-01	Q01	Q01-C40	Q01-C40-M01	1	1	M01	1	10		1		2	1	1	10	0	12	1	1	7		2					2	1	2		2	1	1	2	2	2	3	1	2		1	1	1	2	1	1	2	2	2
Q01-C40-M01-02	Q01	Q01-C40	Q01-C40-M01	1	1	M01	1	10		1		2	1	1	10	0	12	1	1	7		2					2	1	2		2	1	1	2	2	2	3	1	2		1	1	1	2	1	1	2	2	2
Q01-C40-M01-03	Q01	Q01-C40	Q01-C40-M01	1	1	M01	1	10		1		2	1	1	10	0	12	1	1	7		2					2	1	2		2	1	1	2	2	2	3	1	2		1	1	1	2	1	1	2	2	2
Q01-C40-M01-04	Q01	Q01-C40	Q01-C40-M01	1	1	M01	1	10		1		2	1	1	10	0	12	1	1	7		2					2	1	2		2	1	1	2	2	2	3	1	2		1	1	1	2	1	1	2	2	2
Q01-C40-M01-05	Q01	Q01-C40	Q01-C40-M01	1	1	M01	1	10		1		2	1	1	10	0	12	1	1	7		2					2	1	2		2	1	1	2	2	2	3	1	2		1	1	1	2	1	1	2	2	2
Q01-C41-M01-01	Q01	Q01-C41	Q01-C41-M01	1	1	M01	1	9		1		2	1	1	4	0	6	1	1	8		2					2	1	2		2	2	1	2	2	2	3	1	2		1	1	1	2	1	1	2	2	2
Q01-C41-M01-02	Q01	Q01-C41	Q01-C41-M01	1	1	M01	1	9		1		2	1	1	4	0	6	1	1	8		2					2	1	2		2	2	1	2	2	2	3	1	2		1	1	1	2	1	1	2	2	2
Q01-C42-M01-01	Q01	Q01-C42	Q01-C42-M01	1	1	M01	2	10		1		4		1	4	2	7	1	1	9		2					2	1	2		2	2	1	2	2	2	3	1	2		1	1	1	1	0	1	2	2	2
Q01-C42-M01-02	Q01	Q01-C42	Q01-C42-M01	1	1	M01	2	10		1		4		1	4	2	7	1	1	9		2					2	1	2		2	2	1	2	2	2	3	1	2		1	1	1	1	0	1	2	2	2
Q01-C43-M01-01	Q01	Q01-C43	Q01-C43-M01	1	1	M01	1	10		1		2	1	1	8	2	4	1	1	6		2					2	1	2		2	2	1	2	2	2	3	1	2		1	1	2	1	0	1	2	2	2
Q01-C43-M01-02	Q01	Q01-C43	Q01-C43-M01	1	1	M01	1	10		1		2	1	1	8	2	4	1	1	6		2					2	1	2		2	2	1	2	2	2	3	1	2		1	1	2	1	0	1	2	2	2
Q01-C44-M01-01	Q01	Q01-C44	Q01-C44-M01	1	1	M01	1	10		1		2	1	2				1	1	6		2					2	1	2		2	2	1	2	2	2	3	1	2		0	1	0	1	1	1	2	2	2
Q01-C44-M01-02	Q01	Q01-C44	Q01-C44-M01	1	1	M01	1	10		1		2	1	2				1	1	6		2					2	1	2		2	2	1	2	2	2	3	1	2		0	1	0	1	1	1	2	2	2
Q01-C50-M10-01	Q01	Q01-C50	Q01-C50-M10	1	1	M10	2	9		1		2		1	4	0	5	1	1	9		2					2	2	2		2	2	2	2	2	2	3	1	2		1	1	1	1	0	1	2	2	2
Q01-C50-M10-02	Q01	Q01-C50	Q01-C50-M10	1	1	M10	2	9		1		2		1	4	0	5	1	1	9		2					2	2	2		2	2	2	2	2	2	3	1	2		1	1	1	1	0	1	2	2	2
Q01-C50-M10-03	Q01	Q01-C50	Q01-C50-M10	1	1	M10	2	9		1		2		1	4	0	5	1	1	9		2					2	2	2		2	2	2	2	2	2	3	1	2		1	1	1	1	0	1	2	2	2
Q01-C50-M10-04	Q01	Q01-C50	Q01-C50-M10	1	1	M10	2	9		1		2		1	4	0	5	1	1	9		2					2	2	2		2	2	2	2	2	2	3	1	2		1	1	1	1	0	1	2	2	2
Q01-C51-M01-01	Q01	Q01-C51	Q01-C51-M01	1	1	M01	2	3		1		2		1	4	5	6	1	1	9		2					1	2	2		1	2	2	2	2	2	3	1	2		1	1	1	1	0	1	1	2	2
Q01-C51-M01-02	Q01	Q01-C51	Q01-C51-M01	1	1	M01	2	3		1		2		1	4	5	6	1	1	9		2					1	2	2		1	2	2	2	2	2	3	1	2		1	1	1	1	0	1	1	2	2
Q01-C51-M01-03	Q01	Q01-C51	Q01-C51-M01	1	1	M01	2	3		1		2		1	4	5	6	1	1	9		2					1	2	2		1	2	2	2	2	2	3	1	2		1	1	1	1	0	1	1	2	2
Q01-C51-M01-04	Q01	Q01-C51	Q01-C51-M01	1	1	M01	2	3		1		2		1	4	5	6	1	1	9		2					1	2	2		1	2	2	2	2	2	3	1	2		1	1	1	1	0	1	1	2	2
Q01-C51-M01-05	Q01	Q01-C51	Q01-C51-M01	1	1	M01	2	3		1		2		1	4	5	6	1	1	9		2					1	2	2		1	2	2	2	2	2	3	1	2		1	1	1	1	0	1	1	2	2
Q01-C52-M01-01	Q01	Q01-C52	Q01-C52-M01	1	1	M01	2	9		1		2		1	2	0	4	1	3								1	2	2		1	2	2	2	2	2	1	1	2		1	1	1	2	0	1	1	2	2
Q01-C52-M01-02	Q01	Q01-C52	Q01-C52-M01	1	1	M01	2	9		1		2		1	2	0	4	1	3								1	2	2		1	2	2	2	2	2	1	1	2		1	1	1	2	0	1	1	2	2
Q01-C52-M01-03	Q01	Q01-C52	Q01-C52-M01	1	1	M01	2	9		1		2		1	2	0	4	1	3								1	2	2		1	2	2	2	2	2	1	1	2		1	1	1	2	0	1	1	2	2
Q01-C53-M01-01	Q01	Q01-C53	Q01-C53-M01	1	1	M01	1	10		1		2	1	1	1	0	3	2	1	7		2					1	2	2		1	2	2	2	2	2	1	1	2		1	1	1	2	1	1	1	2	2
Q01-C53-M01-02	Q01	Q01-C53	Q01-C53-M01	1	1	M01	1	10		1		2	1	1	1	0	3	2	1	7		2					1	2	2		1	2	2	2	2	2	1	1	2		1	1	1	2	1	1	1	2	2
Q01-C54-M01-01	Q01	Q01-C54	Q01-C54-M01	1	1	M01	1	10		1		2	1	2			2	1	3								1	2	2		1	2	2	2	2	2	3	1	2		1	1	1	1	0	1	1	2	2
Q01-C55-M01-01	Q01	Q01-C55	Q01-C55-M01	1	1	M01	2	10		1		2		1	1	0	3	1	3								2	2	2		2	2	2	2	2	2	3	1	2		1	1	1	2	1	1	2	2	2
Q01-C55-M01-02	Q01	Q01-C55	Q01-C55-M01	1	1	M01	2	10		1		2		1	1	0	3	1	3								2	2	2		2	2	2	2	2	2	3	1	2		1	1	1	2	1	1	2	2	2
Q01-C56-M01-01	Q01	Q01-C56	Q01-C56-M01	1	1	M01	2	9		1		2		1	2	0	4	1	3								2	2	2		2	2	2	2	2	2	3	1	2		1	1	1	1	1	1	2	2	2
Q01-C56-M01-02	Q01	Q01-C56	Q01-C56-M01	1	1	M01	2	9		1		2		1	2	0	4	1	3								2	2	2		2	2	2	2	2	2	3	1	2		1	1	1	1	1	1	2	2	2
Q01-C56-M08-01	Q01	Q01-C56	Q01-C56-M08	1	2	M08	2	9		1		2		1	2	0	4	1	1	9		2					2	2	2		2	2	2	2	2	2	3	1	2		1	1	1	1	1	1	2	2	2
Q01-C56-M08-02	Q01	Q01-C56	Q01-C56-M08	1	2	M08	2	9		1		2		1	2	0	4	1	1	9		2					2	2	2		2	2	2	2	2	2	3	1	2		1	1	1	1	1	1	2	2	2
Q01-C57-M01-01	Q01	Q01-C57	Q01-C57-M01	1	1	M01	2	5		1		2		1	3	3	5	1	1	9		2					1	2	2		1	2	2	2	2	2	3	1	2		1	1	1	1	1	1	2	2	2
Q01-C57-M01-02	Q01	Q01-C57	Q01-C57-M01	1	1	M01	2	5		1		2		1	3	3	5	1	1	9		2					1	2	2		1	2	2	2	2	2	3	1	2		1	1	1	1	1	1	2	2	2
Q01-C57-M01-03	Q01	Q01-C57	Q01-C57-M01	1	1	M01	2	5		1		2		1	3	3	5	1	1	9		2					1	2	2		1	2	2	2	2	2	3	1	2		1	1	1	1	1	1	2	2	2
Q01-C59-M01-01	Q01	Q01-C59	Q01-C59-M01	1	1	M01	1	10		1		2	1	1	5	5	6	6	1	99	RETRAITIE	2					1	2	2		1	2	2	2	2	2	3	1	2		1	1	1	1	0	1	1	2	2
Q01-C59-M01-02	Q01	Q01-C59	Q01-C59-M01	1	1	M01	1	10		1		2	1	1	5	5	6	6	1	99	RETRAITIE	2					1	2	2		1	2	2	2	2	2	3	1	2		1	1	1	1	0	1	1	2	2
Q01-C59-M01-03	Q01	Q01-C59	Q01-C59-M01	1	1	M01	1	10		1		2	1	1	5	5	6	6	1	99	RETRAITIE	2					1	2	2		1	2	2	2	2	2	3	1	2		1	1	1	1	0	1	1	2	2
Q01-C59-M01-04	Q01	Q01-C59	Q01-C59-M01	1	1	M01	1	10		1		2	1	1	5	5	6	6	1	99	RETRAITIE	2					1	2	2		1	2	2	2	2	2	3	1	2		1	1	1	1	0	1	1	2	2
Q01-C59-M01-05	Q01	Q01-C59	Q01-C59-M01	1	1	M01	1	10		1		2	1	1	5	5	6	6	1	99	RETRAITIE	2					1	2	2		1	2	2	2	2	2	3	1	2		1	1	1	1	0	1	1	2	2
Q01-C59-M01-06	Q01	Q01-C59	Q01-C59-M01	1	1	M01	1	10		1		2	1	1	5	5	6	6	1	99	RETRAITIE	2					1	2	2		1	2	2	2	2	2	3	1	2		1	1	1	1	0	1	1	2	2
Q01-C60-M01-01	Q01	Q01-C60	Q01-C60-M01	1	1	M01	1	3		1		2	1	1	4	0	6	1	1	7		2					1	2	2		1	2	2	2	2	2	3	1	2		1	1	1	1	1	1	1	2	2
Q01-C60-M01-02	Q01	Q01-C60	Q01-C60-M01	1	1	M01	1	3		1		2	1	1	4	0	6	1	1	7		2					1	2	2		1	2	2	2	2	2	3	1	2		1	1	1	1	1	1	1	2	2
Q01-C60-M01-03	Q01	Q01-C60	Q01-C60-M01	1	1	M01	1	3		1		2	1	1	4	0	6	1	1	7		2					1	2	2		1	2	2	2	2	2	3	1	2		1	1	1	1	1	1	1	2	2
Q01-C60-M01-04	Q01	Q01-C60	Q01-C60-M01	1	1	M01	1	3		1		2	1	1	4	0	6	1	1	7		2					1	2	2		1	2	2	2	2	2	3	1	2		1	1	1	1	1	1	1	2	2
Q01-C60-M01-05	Q01	Q01-C60	Q01-C60-M01	1	1	M01	1	3		1		2	1	1	4	0	6	1	1	7		2					1	2	2		1	2	2	2	2	2	3	1	2		1	1	1	1	1	1	1	2	2
Q01-C61-M01-01	Q01	Q01-C61	Q01-C61-M01	1	1	M01	1	3		1		2	1	1	2	0	4	1	1	7		2					1	2	2		1	2	2	2	2	2	3	1	2		1	1	1	1	1	1	1	2	2
Q01-C61-M01-02	Q01	Q01-C61	Q01-C61-M01	1	1	M01	1	3		1		2	1	1	2	0	4	1	1	7		2					1	2	2		1	2	2	2	2	2	3	1	2		1	1	1	1	1	1	1	2	2
Q01-C62-M01-01	Q01	Q01-C62	Q01-C62-M01	1	1	M01	2	3		1		2		1	2	0	2	1	1	9		2					1	2	2		1	2	2	2	2	2	3	1	2		1	1	1	1	1	1	1	2	2
Q01-C62-M01-02	Q01	Q01-C62	Q01-C62-M01	1	1	M01	2	3		1		2		1	2	0	2	1	1	9		2					1	2	2		1	2	2	2	2	2	3	1	2		1	1	1	1	1	1	1	2	2
Q01-C62-M01-03	Q01	Q01-C62	Q01-C62-M01	1	1	M01	2	3		1		2		1	2	0	2	1	1	9		2					1	2	2		1	2	2	2	2	2	3	1	2		1	1	1	1	1	1	1	2	2
Q01-C63-M01-01	Q01	Q01-C63	Q01-C63-M01	1	1	M01	2	9		1		2		1	3	0	6	1	3								1	2	2		1	2	2	2	2	2	3	1	2		1	1	1	1	1	1	1	2	2
Q01-C63-M01-02	Q01	Q01-C63	Q01-C63-M01	1	1	M01	2	9		1		2		1	3	0	6	1	3								1	2	2		1	2	2	2	2	2	3	1	2		1	1	1	1	1	1	1	2	2
Q01-C63-M01-03	Q01	Q01-C63	Q01-C63-M01	1	1	M01	2	9		1		2		1	3	0	6	1	3								1	2	2		1	2	2	2	2	2	3	1	2		1	1	1	1	1	1	1	2	2
Q01-C63-M01-04	Q01	Q01-C63	Q01-C63-M01	1	1	M01	2	9		1		2		1	3	0	6	1	3								1	2	2		1	2	2	2	2	2	3	1	2		1	1	1	1	1	1	1	2	2
Q01-C63-M01-05	Q01	Q01-C63	Q01-C63-M01	1	1	M01	2	9		1		2		1	3	0	6	1	3								1	2	2		1	2	2	2	2	2	3	1	2		1	1	1	1	1	1	1	2	2
Q01-C63-M01-06	Q01	Q01-C63	Q01-C63-M01	1	1	M01	2	9		1		2		1	3	0	6	1	3								1	2	2		1	2	2	2	2	2	3	1	2		1	1	1	1	1	1	1	2	2
Q01-C64-M01-01	Q01	Q01-C64	Q01-C64-M01	1	1	M01	2	9		1		2		1	2	0	3	1	1	9		2					1	2	2		1	2	2	2	2	2	3	1	2		1	1	1	1	1	1	1	2	2
Q01-C64-M01-02	Q01	Q01-C64	Q01-C64-M01	1	1	M01	2	9		1		2		1	2	0	3	1	1	9		2					1	2	2		1	2	2	2	2	2	3	1	2		1	1	1	1	1	1	1	2	2
Q01-C65-M01-01	Q01	Q01-C65	Q01-C65-M01	1	1	M01	2	9		1		2		1	6	0	8	1	1	4		2					1	2	2		1	2	2	2	2	2	3	1	2		1	1	1	2	1	1	1	2	2
Q01-C66-M01-01	Q01	Q01-C66	Q01-C66-M01	1	1	M01	2	9		1		2		1	4	4	8	1	1	9		2					1	2	2		1	2	2	2	2	2	3	1	2		1	1	1	1	1	1	1	2	2
Q01-C66-M01-02	Q01	Q01-C66	Q01-C66-M01	1	1	M01	2	9		1		2		1	4	4	8	1	1	9		2					1	2	2		1	2	2	2	2	2	3	1	2		1	1	1	1	1	1	1	2	2
Q01-C66-M01-03	Q01	Q01-C66	Q01-C66-M01	1	1	M01	2	9		1		2		1	4	4	8	1	1	9		2					1	2	2		1	2	2	2	2	2	3	1	2		1	1	1	1	1	1	1	2	2
Q01-C66-M01-04	Q01	Q01-C66	Q01-C66-M01	1	1	M01	2	9		1		2		1	4	4	8	1	1	9		2					1	2	2		1	2	2	2	2	2	3	1	2		1	1	1	1	1	1	1	2	2
Q01-C67-M01-01	Q01	Q01-C67	Q01-C67-M01	1	1	M01	2	10		1		2		1	4	4	6	1	1	9		2					1	2	2		1	2	2	2	2	2	3	1	2		1	1	1	1	1	1	1	2	2
Q01-C67-M01-02	Q01	Q01-C67	Q01-C67-M01	1	1	M01	2	10		1		2		1	4	4	6	1	1	9		2					1	2	2		1	2	2	2	2	2	3	1	2		1	1	1	1	1	1	1	2	2
Q01-C68-M01-01	Q01	Q01-C68	Q01-C68-M01	1	1	M01	2	10		1		2		1	2	2	5	1	3								2	2	2		2	2	2	2	2	2	1	1	2		1	0	1	1	1	1	2	2	2
Q01-C68-M01-02	Q01	Q01-C68	Q01-C68-M01	1	1	M01	2	10		1		2		1	2	2	5	1	3								2	2	2		2	2	2	2	2	2	1	1	2		1	0	1	1	1	1	2	2	2
Q01-C68-M01-03	Q01	Q01-C68	Q01-C68-M01	1	1	M01	2	10		1		2		1	2	2	5	1	3								2	2	2		2	2	2	2	2	2	1	1	2		1	0	1	1	1	1	2	2	2
Q01-C69-M01-01	Q01	Q01-C69	Q01-C69-M01	1	1	M01	2	10		1		2		1	2	0	5	1	3								1	2	2		1	2	2	2	2	2	3	1	2		1	1	1	1	1	1	1	2	2
Q01-C69-M01-02	Q01	Q01-C69	Q01-C69-M01	1	1	M01	2	10		1		2		1	2	0	5	1	3								1	2	2		1	2	2	2	2	2	3	1	2		1	1	1	1	1	1	1	2	2
Q01-C69-M01-03	Q01	Q01-C69	Q01-C69-M01	1	1	M01	2	10		1		2		1	2	0	5	1	3								1	2	2		1	2	2	2	2	2	3	1	2		1	1	1	1	1	1	1	2	2
Q01-C69-M01-04	Q01	Q01-C69	Q01-C69-M01	1	1	M01	2	10		1		2		1	2	0	5	1	3								1	2	2		1	2	2	2	2	2	3	1	2		1	1	1	1	1	1	1	2	2
Q01-C70-M01-01	Q01	Q01-C70	Q01-C70-M01	1	1	M01	1	10		1		2	1	1	3	4	6	1	1	99	BOUCHE	2					2	2	2		2	2	2	2	2	2	3	1	2		1	1	1	1	1	1	1	2	2
Q01-C70-M01-02	Q01	Q01-C70	Q01-C70-M01	1	1	M01	1	10		1		2	1	1	3	4	6	1	1	99	BOUCHE	2					2	2	2		2	2	2	2	2	2	3	1	2		1	1	1	1	1	1	1	2	2
Q01-C70-M01-03	Q01	Q01-C70	Q01-C70-M01	1	1	M01	1	10		1		2	1	1	3	4	6	1	1	99	BOUCHE	2					2	2	2		2	2	2	2	2	2	3	1	2		1	1	1	1	1	1	1	2	2
Q01-C70-M01-04	Q01	Q01-C70	Q01-C70-M01	1	1	M01	1	10		1		2	1	1	3	4	6	1	1	99	BOUCHE	2					2	2	2		2	2	2	2	2	2	3	1	2		1	1	1	1	1	1	1	2	2
Q01-C70-M01-05	Q01	Q01-C70	Q01-C70-M01	1	1	M01	1	10		1		2	1	1	3	4	6	1	1	99	BOUCHE	2					2	2	2		2	2	2	2	2	2	3	1	2		1	1	1	1	1	1	1	2	2
Q01-C71-M01-01	Q01	Q01-C71	Q01-C71-M01	1	1	M01	2	10		1		2		1	1	6	7	1	3								1	2	2		1	2	2	2	2	2	3	1	2		1	1	1	2	2	1	2	2	2
Q01-C71-M01-02	Q01	Q01-C71	Q01-C71-M01	1	1	M01	2	10		1		2		1	1	6	7	1	3								1	2	2		1	2	2	2	2	2	3	1	2		1	1	1	2	2	1	2	2	2
Q01-C71-M01-03	Q01	Q01-C71	Q01-C71-M01	1	1	M01	2	10		1		2		1	1	6	7	1	3								1	2	2		1	2	2	2	2	2	3	1	2		1	1	1	2	2	1	2	2	2
Q01-C71-M01-04	Q01	Q01-C71	Q01-C71-M01	1	1	M01	2	10		1		2		1	1	6	7	1	3								1	2	2		1	2	2	2	2	2	3	1	2		1	1	1	2	2	1	2	2	2
Q01-C71-M01-05	Q01	Q01-C71	Q01-C71-M01	1	1	M01	2	10		1		2		1	1	6	7	1	3								1	2	2		1	2	2	2	2	2	3	1	2		1	1	1	2	2	1	2	2	2
Q01-C71-M01-06	Q01	Q01-C71	Q01-C71-M01	1	1	M01	2	10		1		2		1	1	6	7	1	3								1	2	2		1	2	2	2	2	2	3	1	2		1	1	1	2	2	1	2	2	2
Q01-C71-M01-07	Q01	Q01-C71	Q01-C71-M01	1	1	M01	2	10		1		2		1	1	6	7	1	3								1	2	2		1	2	2	2	2	2	3	1	2		1	1	1	2	2	1	2	2	2
Q01-C72-M01-01	Q01	Q01-C72	Q01-C72-M01	1	1	M01	2	3		1		2		1	6	6	8	1	3								1	2	2		1	2	2	2	2	2	3	1	2		1	1	1	1	0	1	1	2	2
Q01-C72-M01-02	Q01	Q01-C72	Q01-C72-M01	1	1	M01	2	3		1		2		1	6	6	8	1	3								1	2	2		1	2	2	2	2	2	3	1	2		1	1	1	1	0	1	1	2	2
Q01-C72-M01-03	Q01	Q01-C72	Q01-C72-M01	1	1	M01	2	3		1		2		1	6	6	8	1	3								1	2	2		1	2	2	2	2	2	3	1	2		1	1	1	1	0	1	1	2	2
Q01-C72-M01-04	Q01	Q01-C72	Q01-C72-M01	1	1	M01	2	3		1		2		1	6	6	8	1	3								1	2	2		1	2	2	2	2	2	3	1	2		1	1	1	1	0	1	1	2	2
Q01-C73-M01-01	Q01	Q01-C73	Q01-C73-M01	1	1	M01	2	10		1		4		1	4	1	2	1	5								1	2	2		1	2	2	2	2	2	3	1	2		1	1	1	1	1	1	2	2	2
Q01-C74-M01-01	Q01	Q01-C74	Q01-C74-M01	1	1	M01	2	10		1		2		1	6	2	7	1	3								1	2	2		1	2	2	2	2	2	3	1	2		1	1	1	1	1	1	1	2	2
Q01-C74-M01-02	Q01	Q01-C74	Q01-C74-M01	1	1	M01	2	10		1		2		1	6	2	7	1	3								1	2	2		1	2	2	2	2	2	3	1	2		1	1	1	1	1	1	1	2	2
Q01-C75-M01-01	Q01	Q01-C75	Q01-C75-M01	1	1	M01	2	10		1		2		1	4	6	6	1	3								1	2	2		1	2	2	2	2	2	3	1	2		1	1	1	2	0	1	1	2	2
Q01-C75-M01-02	Q01	Q01-C75	Q01-C75-M01	1	1	M01	2	10		1		2		1	4	6	6	1	3								1	2	2		1	2	2	2	2	2	3	1	2		1	1	1	2	0	1	1	2	2
Q01-C76-M01-01	Q01	Q01-C76	Q01-C76-M01	1	1	M01	1	10		1		2	1	1	6	2	7	2	1	3		2					1	2	2		1	2	2	2	2	2	3	1	2		1	1	1	3	0	1	1	2	2
Q01-C77-M01-01	Q01	Q01-C77	Q01-C77-M01	1	1	M01	2	10		1		2		1	6	0	8	1	1	4		2					1	2	2		1	2	2	2	2	2	3	1	2		1	1	1	1	0	1	1	2	2
Q01-C78-M01-01	Q01	Q01-C78	Q01-C78-M01	1	1	M01	2	10		1		2		1	4	0	6	1	1	9		2					1	2	2		1	2	2	2	2	2	3	1	2		1	1	1	1	0	1	1	2	2
Q01-C78-M01-02	Q01	Q01-C78	Q01-C78-M01	1	1	M01	2	10		1		2		1	4	0	6	1	1	9		2					1	2	2		1	2	2	2	2	2	3	1	2		1	1	1	1	0	1	1	2	2
Q01-C78-M01-03	Q01	Q01-C78	Q01-C78-M01	1	1	M01	2	10		1		2		1	4	0	6	1	1	9		2					1	2	2		1	2	2	2	2	2	3	1	2		1	1	1	1	0	1	1	2	2
Q01-C79-M01-01	Q01	Q01-C79	Q01-C79-M01	1	1	M01	2	10		1		2		1	6	0	8	1	5								2	2	2		2	2	2	2	2	2	3	1	2		1	1	1	1	1	1	2	2	2
Q01-C79-M01-02	Q01	Q01-C79	Q01-C79-M01	1	1	M01	2	10		1		2		1	6	0	8	1	5								2	2	2		2	2	2	2	2	2	3	1	2		1	1	1	1	1	1	2	2	2
Q01-C79-M01-03	Q01	Q01-C79	Q01-C79-M01	1	1	M01	2	10		1		2		1	6	0	8	1	5								2	2	2		2	2	2	2	2	2	3	1	2		1	1	1	1	1	1	2	2	2
Q01-C80-M01-01	Q01	Q01-C80	Q01-C80-M01	1	1	M01	2	10		1		2		1	3	0		1	3								2	2	2		2	2	2	2	2	2	3	1	2		1	1	1	1	0	1	2	2	2
Q01-C80-M01-02	Q01	Q01-C80	Q01-C80-M01	1	1	M01	2	10		1		2		1	3	0		1	3								2	2	2		2	2	2	2	2	2	3	1	2		1	1	1	1	0	1	2	2	2
Q01-C81-M01-01	Q01	Q01-C81	Q01-C81-M01	1	1	M01	2	9		1		2		1	4	6	8	1	5								1	2	2		1	2	2	2	2	2	3	1	2		1	1	1	2	0	1	1	2	2
Q01-C81-M01-02	Q01	Q01-C81	Q01-C81-M01	1	1	M01	2	9		1		2		1	4	6	8	1	5								1	2	2		1	2	2	2	2	2	3	1	2		1	1	1	2	0	1	1	2	2
Q01-C82-M01-01	Q01	Q01-C82	Q01-C82-M01	1	1	M01	2	10		1		2		1	6	8	10	1	5								1	2	2		1	2	2	2	2	2	3	1	2		1	1	1	2	1	1	1	2	2
Q01-C82-M01-02	Q01	Q01-C82	Q01-C82-M01	1	1	M01	2	10		1		2		1	6	8	10	1	5								1	2	2		1	2	2	2	2	2	3	1	2		1	1	1	2	1	1	1	2	2
Q01-C82-M01-03	Q01	Q01-C82	Q01-C82-M01	1	1	M01	2	10		1		2		1	6	8	10	1	5								1	2	2		1	2	2	2	2	2	3	1	2		1	1	1	2	1	1	1	2	2
Q01-C82-M01-04	Q01	Q01-C82	Q01-C82-M01	1	1	M01	2	10		1		2		1	6	8	10	1	5								1	2	2		1	2	2	2	2	2	3	1	2		1	1	1	2	1	1	1	2	2
Q01-C82-M01-05	Q01	Q01-C82	Q01-C82-M01	1	1	M01	2	10		1		2		1	6	8	10	1	5								1	2	2		1	2	2	2	2	2	3	1	2		1	1	1	2	1	1	1	2	2
Q01-C82-M01-06	Q01	Q01-C82	Q01-C82-M01	1	1	M01	2	10		1		2		1	6	8	10	1	5								1	2	2		1	2	2	2	2	2	3	1	2		1	1	1	2	1	1	1	2	2
Q01-C82-M01-07	Q01	Q01-C82	Q01-C82-M01	1	1	M01	2	10		1		2		1	6	8	10	1	5								1	2	2		1	2	2	2	2	2	3	1	2		1	1	1	2	1	1	1	2	2
Q01-C83-M01-01	Q01	Q01-C83	Q01-C83-M01	1	1	M01	2	10		1		2		1	4	2	11	1	5								1	2	2		1	2	2	2	2	2	3	1	2		1	1	1	3	0	1	1	2	2
Q01-C83-M01-02	Q01	Q01-C83	Q01-C83-M01	1	1	M01	2	10		1		2		1	4	2	11	1	5								1	2	2		1	2	2	2	2	2	3	1	2		1	1	1	3	0	1	1	2	2
Q01-C84-M01-01	Q01	Q01-C84	Q01-C84-M01	1	1	M01	1	10		1		2	1	1	3	3	6	1	5								1	2	2		1	2	2	2	2	2	3	1	2		1	1	1	1	0	1	1	2	2
Q01-C84-M01-02	Q01	Q01-C84	Q01-C84-M01	1	1	M01	1	10		1		2	1	1	3	3	6	1	5								1	2	2		1	2	2	2	2	2	3	1	2		1	1	1	1	0	1	1	2	2
Q01-C85-M01-01	Q01	Q01-C85	Q01-C85-M01	1	1	M01	1	10		1		2	1	1	1	0	3	1	5								2	2	2		2	2	2	2	2	2	3	1	2		1	1	1	1	0	1	2	2	2
Q01-C85-M01-02	Q01	Q01-C85	Q01-C85-M01	1	1	M01	1	10		1		2	1	1	1	0	3	1	5								2	2	2		2	2	2	2	2	2	3	1	2		1	1	1	1	0	1	2	2	2
Q01-C86-M01-01	Q01	Q01-C86	Q01-C86-M01	1	1	M01	2	10		1		4		1	6	2	4	1	5								2	2	2		2	2	2	2	2	2	3	1	2		1	1	1	1	1	1	2	2	2
Q01-C86-M01-02	Q01	Q01-C86	Q01-C86-M01	1	1	M01	2	10		1		4		1	6	2	4	1	5								2	2	2		2	2	2	2	2	2	3	1	2		1	1	1	1	1	1	2	2	2
Q01-C87-M01-01	Q01	Q01-C87	Q01-C87-M01	1	1	M01	1	9		1		2	1	1	3	5	7	1	1	7		2					1	2	2		1	2	2	2	2	2	3	1	2		1	1	1	2	0	1	1	2	2
Q01-C87-M01-02	Q01	Q01-C87	Q01-C87-M01	1	1	M01	1	9		1		2	1	1	3	5	7	1	1	7		2					1	2	2		1	2	2	2	2	2	3	1	2		1	1	1	2	0	1	1	2	2
Q01-C88-M01-01	Q01	Q01-C88	Q01-C88-M01	1	1	M01	2	10		1		2		1	3	6	8	1	5								1	2	2		2	2	2	2	2	2	3	1	2		1	1	1	2	1	1	2	2	2
Q01-C88-M01-02	Q01	Q01-C88	Q01-C88-M01	1	1	M01	2	10		1		2		1	3	6	8	1	5								1	2	2		2	2	2	2	2	2	3	1	2		1	1	1	2	1	1	2	2	2
Q01-C89-M01-01	Q01	Q01-C89	Q01-C89-M01	1	1	M01	1	10		1		2	1	1	4	6	8	1	5								1	2	2		1	2	2	2	2	2	3	1	2		1	1	1	1	0	1	1	2	2
Q01-C89-M01-02	Q01	Q01-C89	Q01-C89-M01	1	1	M01	1	10		1		2	1	1	4	6	8	1	5								1	2	2		1	2	2	2	2	2	3	1	2		1	1	1	1	0	1	1	2	2
Q01-C90-M01-01	Q01	Q01-C90	Q01-C90-M01	1	1	M01	2	10		1		2		1	5	5	7	1	5								1	2	2		1	2	2	2	2	2	3	1	2		1	1	1	1	0	1	1	2	2
Q01-C90-M01-02	Q01	Q01-C90	Q01-C90-M01	1	1	M01	2	10		1		2		1	5	5	7	1	5								1	2	2		1	2	2	2	2	2	3	1	2		1	1	1	1	0	1	1	2	2
Q01-C91-M01-01	Q01	Q01-C91	Q01-C91-M01	1	1	M01	2	10		1		2		1	6	4	8	1	5								1	2	2		1	2	2	2	2	2	3	1	2		1	1	1	1	0	1	1	2	2
Q01-C91-M01-02	Q01	Q01-C91	Q01-C91-M01	1	1	M01	2	10		1		2		1	6	4	8	1	5								1	2	2		1	2	2	2	2	2	3	1	2		1	1	1	1	0	1	1	2	2
Q01-C92-M01-01	Q01	Q01-C92	Q01-C92-M01	1	1	M01	2	10		1		2		2			8	1	5								1	2	2		1	2	2	2	2	2	3	1	2		1	1	1	1	0	1	1	2	2
Q01-C92-M01-02	Q01	Q01-C92	Q01-C92-M01	1	1	M01	2	10		1		2		2			8	1	5								1	2	2		1	2	2	2	2	2	3	1	2		1	1	1	1	0	1	1	2	2
Q01-C93-M01-01	Q01	Q01-C93	Q01-C93-M01	1	1	M01	2	10		1		2		1	2	2	4	1	5								2	2	2		1	2	2	2	2	2	3	1	2		1	1	1	1	1	1	1	2	2
Q01-C93-M01-02	Q01	Q01-C93	Q01-C93-M01	1	1	M01	2	10		1		2		1	2	2	4	1	5								2	2	2		1	2	2	2	2	2	3	1	2		1	1	1	1	1	1	1	2	2
Q01-C94-M01-01	Q01	Q01-C94	Q01-C94-M01	1	1	M01	2	10		1		2		1	4	4	6	1	5								1	2	2		1	2	2	2	2	2	3	1	2		1	1	1	1	1	1	1	2	2
Q01-C94-M01-02	Q01	Q01-C94	Q01-C94-M01	1	1	M01	2	10		1		2		1	4	4	6	1	5								1	2	2		1	2	2	2	2	2	3	1	2		1	1	1	1	1	1	1	2	2
Q01-C94-M01-03	Q01	Q01-C94	Q01-C94-M01	1	1	M01	2	10		1		2		1	4	4	6	1	5								1	2	2		1	2	2	2	2	2	3	1	2		1	1	1	1	1	1	1	2	2
Q01-C94-M01-04	Q01	Q01-C94	Q01-C94-M01	1	1	M01	2	10		1		2		1	4	4	6	1	5								1	2	2		1	2	2	2	2	2	3	1	2		1	1	1	1	1	1	1	2	2
Q01-C95-M01-01	Q01	Q01-C95	Q01-C95-M01	1	1	M01	2	10		1		2		1	5	5	7	1	5								2	2	2		2	2	2	2	2	2	3	1	2		1	1	1	1	1	1	2	2	2
Q01-C95-M01-02	Q01	Q01-C95	Q01-C95-M01	1	1	M01	2	10		1		2		1	5	5	7	1	5								2	2	2		2	2	2	2	2	2	3	1	2		1	1	1	1	1	1	2	2	2
Q01-C95-M01-03	Q01	Q01-C95	Q01-C95-M01	1	1	M01	2	10		1		2		1	5	5	7	1	5								2	2	2		2	2	2	2	2	2	3	1	2		1	1	1	1	1	1	2	2	2
Q01-C96-M01-01	Q01	Q01-C96	Q01-C96-M01	1	1	M01	1	10		1		2	1	1	3	5	8	1	5								1	2	2		1	2	2	2	2	2	3	1	2		1	1	1	1	1	1	2	2	2
Q01-C96-M01-02	Q01	Q01-C96	Q01-C96-M01	1	1	M01	1	10		1		2	1	1	3	5	8	1	5								1	2	2		1	2	2	2	2	2	3	1	2		1	1	1	1	1	1	2	2	2
Q01-C96-M01-03	Q01	Q01-C96	Q01-C96-M01	1	1	M01	1	10		1		2	1	1	3	5	8	1	5								1	2	2		1	2	2	2	2	2	3	1	2		1	1	1	1	1	1	2	2	2
Q01-C96-M01-04	Q01	Q01-C96	Q01-C96-M01	1	1	M01	1	10		1		2	1	1	3	5	8	1	5								1	2	2		1	2	2	2	2	2	3	1	2		1	1	1	1	1	1	2	2	2
Q01-C97-M01-01	Q01	Q01-C97	Q01-C97-M01	1	1	M01	1	10		1		2	1	1	3	2	8	1	5								2	2	2		2	2	2	2	2	2	3	1	2		1	1	1	1	2	1	1	2	2
Q01-C97-M01-02	Q01	Q01-C97	Q01-C97-M01	1	1	M01	1	10		1		2	1	1	3	2	8	1	5								2	2	2		2	2	2	2	2	2	3	1	2		1	1	1	1	2	1	1	2	2
Q01-C98-M01-01	Q01	Q01-C98	Q01-C98-M01	1	1	M01	2	10		1		2		1	2	2	4	2	5								1	2	2		1	2	2	2	2	2	3	1	2		1	1	1	3	1	1	1	2	2
Q01-C98-M01-02	Q01	Q01-C98	Q01-C98-M01	1	1	M01	2	10		1		2		1	2	2	4	2	5								1	2	2		1	2	2	2	2	2	3	1	2		1	1	1	3	1	1	1	2	2
Q01-C98-M01-03	Q01	Q01-C98	Q01-C98-M01	1	1	M01	2	10		1		2		1	2	2	4	2	5								1	2	2		1	2	2	2	2	2	3	1	2		1	1	1	3	1	1	1	2	2
Q01-C99-M01-01	Q01	Q01-C99	Q01-C99-M01	1	1	M01	2	10		1		2		1	2	4	8	1	5								1	2	2		1	2	2	2	2	2	3	1	2		1	1	1	1	0	1	1	2	2
Q01-C99-M01-02	Q01	Q01-C99	Q01-C99-M01	1	1	M01	2	10		1		2		1	2	4	8	1	5								1	2	2		1	2	2	2	2	2	3	1	2		1	1	1	1	0	1	1	2	2
Q02-C01-M01-01	Q02	Q02-C01	Q02-C01-M01	1	1	M01	1	3		1		2	1	1	15	0	17	5	4	1		2					1	2	2		2	2	2	2	2	2	3	1	3		2	2	1	5	1	1	1	2	2
Q02-C01-M01-02	Q02	Q02-C01	Q02-C01-M01	1	1	M01	1	3		1		2	1	1	15	0	17	5	4	1		2					1	2	2		2	2	2	2	2	2	3	1	3		2	2	1	5	1	1	1	2	2
Q02-C02-M01-01	Q02	Q02-C02	Q02-C02-M01	1	1	M01	1	10		1		2	1	1	4	2	8	1	5								1	2	2		1	2	2	2	2	2	3	1	2		1	1	0	1	1	1	2	2	2
Q02-C02-M01-02	Q02	Q02-C02	Q02-C02-M01	1	1	M01	1	10		1		2	1	1	4	2	8	1	5								1	2	2		1	2	2	2	2	2	3	1	2		1	1	0	1	1	1	2	2	2
Q02-C02-M02-01	Q02	Q02-C02	Q02-C02-M02	1	2	M02	2	10		1		4		1	2	0	3	1	5								2	2	2		2	2	2	2	2	2	3	1	2		1	1	1	2	1	1	2	2	2
Q02-C02-M02-02	Q02	Q02-C02	Q02-C02-M02	1	2	M02	2	10		1		4		1	2	0	3	1	5								2	2	2		2	2	2	2	2	2	3	1	2		1	1	1	2	1	1	2	2	2
Q02-C03-M01-01	Q02	Q02-C03	Q02-C03-M01	1	1	M01	2	3		1		2		2			2	2	1	9		2					1	2	2		1	2	1	2	2	2	3	1	1	3	1	1	1	2	1	1	1	2	2
Q02-C03-M02-01	Q02	Q02-C03	Q02-C03-M02	1	2	M02	1	10		1		2	1	1	5	0	7	2	5								1	2	2		1	2	2	2	2	2	3	1	2		1	1	1	2	1	1	1	2	2
Q02-C03-M02-02	Q02	Q02-C03	Q02-C03-M02	1	2	M02	1	10		1		2	1	1	5	0	7	2	5								1	2	2		1	2	2	2	2	2	3	1	2		1	1	1	2	1	1	1	2	2
Q02-C03-M02-03	Q02	Q02-C03	Q02-C03-M02	1	2	M02	1	10		1		2	1	1	5	0	7	2	5								1	2	2		1	2	2	2	2	2	3	1	2		1	1	1	2	1	1	1	2	2
Q02-C03-M03-01	Q02	Q02-C03	Q02-C03-M03	1	3	M03	2	3		1		2		1	2	3	7	1	1	3		2					2	2	2		1	1	2	2	2	2	3	1	2		1	1	1	2	0	1	1	2	2
Q02-C04-M01-01	Q02	Q02-C04	Q02-C04-M01	1	1	M01	2	3		1		4		1	5	0	6	3	5								2	2	2		2	2	2	2	1	2	3	1	2		1	1	1	3	1	1	1	2	2
Q02-C04-M01-02	Q02	Q02-C04	Q02-C04-M01	1	1	M01	2	3		1		4		1	5	0	6	3	5								2	2	2		2	2	2	2	1	2	3	1	2		1	1	1	3	1	1	1	2	2
Q02-C05-M01-01	Q02	Q02-C05	Q02-C05-M01	1	1	M01	2	3		1		4		1	8	0	9	1	5								1	2	2		1	2	2	2	2	2	3	1	3		2	2	1	4	1	1	1	2	2
Q02-C05-M01-02	Q02	Q02-C05	Q02-C05-M01	1	1	M01	2	3		1		4		1	8	0	9	1	5								1	2	2		1	2	2	2	2	2	3	1	3		2	2	1	4	1	1	1	2	2
Q02-C05-M01-03	Q02	Q02-C05	Q02-C05-M01	1	1	M01	2	3		1		4		1	8	0	9	1	5								1	2	2		1	2	2	2	2	2	3	1	3		2	2	1	4	1	1	1	2	2
Q02-C06-M01-01	Q02	Q02-C06	Q02-C06-M01	1	1	M01	2	3		1		4		1	9	0	10	2	5								1	2	2		1	2	2	2	2	2	3	1	2		1	1	1	3	1	1	1	2	2
Q02-C06-M01-02	Q02	Q02-C06	Q02-C06-M01	1	1	M01	2	3		1		4		1	9	0	10	2	5								1	2	2		1	2	2	2	2	2	3	1	2		1	1	1	3	1	1	1	2	2
Q02-C07-M01-01	Q02	Q02-C07	Q02-C07-M01	1	1	M01	2	9		1		2		1	4	0	6	1	1	4		2					1	2	2		1	2	2	2	2	2	3	1	2		1	1	1	2	0	1	1	2	2
Q02-C07-M01-02	Q02	Q02-C07	Q02-C07-M01	1	1	M01	2	9		1		2		1	4	0	6	1	1	4		2					1	2	2		1	2	2	2	2	2	3	1	2		1	1	1	2	0	1	1	2	2
Q02-C07-M01-03	Q02	Q02-C07	Q02-C07-M01	1	1	M01	2	9		1		2		1	4	0	6	1	1	4		2					1	2	2		1	2	2	2	2	2	3	1	2		1	1	1	2	0	1	1	2	2
Q02-C08-M01-01	Q02	Q02-C08	Q02-C08-M01	1	1	M01	2	3		1		4		1	4	0	8	1	4	1		2					1	2	2		1	2	2	2	2	2	3	1	3		2	2	1	5	1	1	1	2	2
Q02-C08-M01-02	Q02	Q02-C08	Q02-C08-M01	1	1	M01	2	3		1		4		1	4	0	8	1	4	1		2					1	2	2		1	2	2	2	2	2	3	1	3		2	2	1	5	1	1	1	2	2
Q02-C08-M02-01	Q02	Q02-C08	Q02-C08-M02	1	2	M02	2	3		1		4		1	3	0	4	1	5								1	2	2		1	2	2	2	2	2	3	1	2		1	1	1	2	1	1	1	2	2
Q02-C08-M02-02	Q02	Q02-C08	Q02-C08-M02	1	2	M02	2	3		1		4		1	3	0	4	1	5								1	2	2		1	2	2	2	2	2	3	1	2		1	1	1	2	1	1	1	2	2
Q02-C09-M01-01	Q02	Q02-C09	Q02-C09-M01	1	1	M01	2	3		1		4		1	5	0	6	1	5								1	2	2		1	2	1	2	2	2	3	1	1	3	1	1	1	5	1	1	1	2	2
Q02-C09-M01-02	Q02	Q02-C09	Q02-C09-M01	1	1	M01	2	3		1		4		1	5	0	6	1	5								1	2	2		1	2	1	2	2	2	3	1	1	3	1	1	1	5	1	1	1	2	2
Q02-C09-M02-01	Q02	Q02-C09	Q02-C09-M02	1	2	M02	1	3		1		2	1	1	0	0	3	2	5								1	2	2		1	2	2	2	2	2	3	1	2		1	1	1	2	1	1	1	2	2
Q02-C09-M02-02	Q02	Q02-C09	Q02-C09-M02	1	2	M02	1	3		1		2	1	1	0	0	3	2	5								1	2	2		1	2	2	2	2	2	3	1	2		1	1	1	2	1	1	1	2	2
Q02-C10-M01-01	Q02	Q02-C10	Q02-C10-M01	1	1	M01	1	3		1		2	1	1	6	0	8	1	2	8		2					1	2	2		1	2	2	2	2	2	3	1	2		1	1	1	3	0	1	1	2	2
Q02-C10-M01-02	Q02	Q02-C10	Q02-C10-M01	1	1	M01	1	3		1		2	1	1	6	0	8	1	2	8		2					1	2	2		1	2	2	2	2	2	3	1	2		1	1	1	3	0	1	1	2	2
Q02-C11-M01-01	Q02	Q02-C11	Q02-C11-M01	1	1	M01	2	10		1		4		1	3	1	5	1	5								1	2	2		1	2	2	2	2	2	3	1	2		1	1	1	2	0	1	2	2	2
Q02-C11-M01-02	Q02	Q02-C11	Q02-C11-M01	1	1	M01	2	10		1		4		1	3	1	5	1	5								1	2	2		1	2	2	2	2	2	3	1	2		1	1	1	2	0	1	2	2	2
Q02-C11-M01-03	Q02	Q02-C11	Q02-C11-M01	1	1	M01	2	10		1		4		1	3	1	5	1	5								1	2	2		1	2	2	2	2	2	3	1	2		1	1	1	2	0	1	2	2	2
Q02-C11-M02-01	Q02	Q02-C11	Q02-C11-M02	1	2	M02	2	10		1		2		1	3	0	5	4	1	5		2					1	2	2		1	2	2	2	2	2	3	1	2		1	1	1	1	0	1	2	2	2
Q02-C11-M02-02	Q02	Q02-C11	Q02-C11-M02	1	2	M02	2	10		1		2		1	3	0	5	4	1	5		2					1	2	2		1	2	2	2	2	2	3	1	2		1	1	1	1	0	1	2	2	2
Q02-C12-M01-01	Q02	Q02-C12	Q02-C12-M01	1	1	M01	2	10		1		2		1	2	0	4	1	5								1	2	2		1	2	2	2	2	2	3	1	2		1	1	0	0	1	1	2	2	2
Q02-C12-M01-02	Q02	Q02-C12	Q02-C12-M01	1	1	M01	2	10		1		2		1	2	0	4	1	5								1	2	2		1	2	2	2	2	2	3	1	2		1	1	0	0	1	1	2	2	2
Q02-C13-M01-01	Q02	Q02-C13	Q02-C13-M01	1	1	M01	2	3		1		4		1	3	0	4	1	5								1	2	2		1	2	2	2	2	2	3	1	2		1	1	1	3	1	1	1	2	2
Q02-C13-M01-02	Q02	Q02-C13	Q02-C13-M01	1	1	M01	2	3		1		4		1	3	0	4	1	5								1	2	2		1	2	2	2	2	2	3	1	2		1	1	1	3	1	1	1	2	2
Q02-C14-M01-01	Q02	Q02-C14	Q02-C14-M01	1	1	M01	1	3		1		2	1	1	4	4	10	5	4	1		2					1	2	2		1	2	2	2	2	2	3	1	2		1	1	1	2	1	1	1	2	2
Q02-C14-M01-02	Q02	Q02-C14	Q02-C14-M01	1	1	M01	1	3		1		2	1	1	4	4	10	5	4	1		2					1	2	2		1	2	2	2	2	2	3	1	2		1	1	1	2	1	1	1	2	2
Q02-C15-M01-01	Q02	Q02-C15	Q02-C15-M01	1	1	M01	1	3		1		1		2			3	1	3								1	2	2		1	2	2	2	2	2	3	1	2		1	1	1	2	1	1	1	2	2
Q02-C15-M01-02	Q02	Q02-C15	Q02-C15-M01	1	1	M01	1	3		1		1		2			3	1	3								1	2	2		1	2	2	2	2	2	3	1	2		1	1	1	2	1	1	1	2	2
Q02-C15-M01-03	Q02	Q02-C15	Q02-C15-M01	1	1	M01	1	3		1		1		2			3	1	3								1	2	2		1	2	2	2	2	2	3	1	2		1	1	1	2	1	1	1	2	2
Q02-C16-M01-01	Q02	Q02-C16	Q02-C16-M01	1	1	M01	1	10		1		2	1	1	2	0	4	1	1	6		2					1	2	2		1	2	2	2	2	2	3	1	2		0	1	1	2	0	1	2	2	2
Q02-C16-M01-02	Q02	Q02-C16	Q02-C16-M01	1	1	M01	1	10		1		2	1	1	2	0	4	1	1	6		2					1	2	2		1	2	2	2	2	2	3	1	2		0	1	1	2	0	1	2	2	2
Q02-C16-M02-01	Q02	Q02-C16	Q02-C16-M02	1	2	M02	2	10		1		1		1	1	0	2	1	5								2	2	2		2	2	2	2	2	2	3	1	2		1	1	1	1	0	1	2	2	2
Q02-C16-M02-02	Q02	Q02-C16	Q02-C16-M02	1	2	M02	2	10		1		1		1	1	0	2	1	5								2	2	2		2	2	2	2	2	2	3	1	2		1	1	1	1	0	1	2	2	2
Q02-C17-M01-01	Q02	Q02-C17	Q02-C17-M01	1	1	M01	2	3		1		1		1	1	0	2	1	5								1	2	2		1	2	2	2	2	2	3	1	2		1	1	1	1	1	1	1	2	2
Q02-C18-M01-01	Q02	Q02-C18	Q02-C18-M01	1	1	M01	2	3		1		2		1	4	0	6	1	1	9		2					1	2	2		1	2	2	2	2	2	3	1	2		1	1	1	1	0	1	1	2	2
Q02-C19-M01-01	Q02	Q02-C19	Q02-C19-M01	1	1	M01	1	3		1		2	1	1	6	1	9	2	4	1		2					1	2	2		1	2	2	2	2	2	3	1	3		2	2	1	6	2	1	1	2	2
Q02-C19-M01-02	Q02	Q02-C19	Q02-C19-M01	1	1	M01	1	3		1		2	1	1	6	1	9	2	4	1		2					1	2	2		1	2	2	2	2	2	3	1	3		2	2	1	6	2	1	1	2	2
Q02-C20-M01-01	Q02	Q02-C20	Q02-C20-M01	1	1	M01	2	3		1		2		1	3	0	6	2	4	1		2					1	2	2		1	2	2	2	2	2	3	1	2		1	1	1	2	1	2	1	2	2
Q02-C20-M01-02	Q02	Q02-C20	Q02-C20-M01	1	1	M01	2	3		1		2		1	3	0	6	2	4	1		2					1	2	2		1	2	2	2	2	2	3	1	2		1	1	1	2	1	2	1	2	2
Q02-C21-M01-01	Q02	Q02-C21	Q02-C21-M01	1	1	M01	2	3		1		4		1	5	0	6	2	4	1		2					1	2	2		1	2	2	2	2	2	3	1	3		3	2	1	7	2	1	1	2	2
Q02-C21-M01-02	Q02	Q02-C21	Q02-C21-M01	1	1	M01	2	3		1		4		1	5	0	6	2	4	1		2					1	2	2		1	2	2	2	2	2	3	1	3		3	2	1	7	2	1	1	2	2
Q02-C22-M01-01	Q02	Q02-C22	Q02-C22-M01	1	1	M01	1	3		1		2	1	1	4	0	6	2	1	5		2					1	2	2		1	2	2	2	2	2	3	1	2		1	1	1	2	1	1	1	2	2
Q02-C22-M01-02	Q02	Q02-C22	Q02-C22-M01	1	1	M01	1	3		1		2	1	1	4	0	6	2	1	5		2					1	2	2		1	2	2	2	2	2	3	1	2		1	1	1	2	1	1	1	2	2
Q02-C22-M01-03	Q02	Q02-C22	Q02-C22-M01	1	1	M01	1	3		1		2	1	1	4	0	6	2	1	5		2					1	2	2		1	2	2	2	2	2	3	1	2		1	1	1	2	1	1	1	2	2
Q02-C22-M01-04	Q02	Q02-C22	Q02-C22-M01	1	1	M01	1	3		1		2	1	1	4	0	6	2	1	5		2					1	2	2		1	2	2	2	2	2	3	1	2		1	1	1	2	1	1	1	2	2
Q02-C23-M01-01	Q02	Q02-C23	Q02-C23-M01	1	1	M01	2	3		1		2		1	4	0	6	2	1	3		2					1	2	2		1	2	2	2	2	2	3	1	2		1	1	1	2	1	1	1	2	2
Q03-C01-M01-01	Q03	Q03-C01	Q03-C01-M01	1	1	M01	1	10		1		2	1	1	1	2	5	2	1	1		2					1	2	2		1	2	2	2	2	2	2	2	2		2	1	1	1	0	1	1	1	2
Q03-C02-M01-01	Q03	Q03-C02	Q03-C02-M01	1	1	M01	2	10		1		2		1	4	4	4	1	5								1	2	2		1	2	2	2	2	2	3	1	2		2	1	1	1	0	1	1	2	2
Q03-C03-M01-01	Q03	Q03-C03	Q03-C03-M01	1	1	M01	2	10		1		2		1	4	4	5	1	5								2	2	2		1	2	2	2	2	2	3	2	2		1	1	0	3	1	1	1	2	2
Q03-C03-M01-02	Q03	Q03-C03	Q03-C03-M01	1	1	M01	2	10		1		2		1	4	4	5	1	5								2	2	2		1	2	2	2	2	2	3	2	2		1	1	0	3	1	1	1	2	2
Q03-C04-M01-01	Q03	Q03-C04	Q03-C04-M01	1	1	M01	2	10		1		2		1	6	6	4	1	5								2	2	2		1	2	2	2	2	2	3	1	2		1	1	1	1	1	1	1	2	2
Q03-C04-M05-02	Q03	Q03-C04	Q03-C04-M05	1	1	M05	1	10		1		2	1	1	8	0		1	4	7		2					1	2	2		1	2	2	2	2	2	3	1	2		3	1	1	1	1	1	1	2	2
Q03-C05-M01-01	Q03	Q03-C05	Q03-C05-M01	1	1	M01	2	10		1		2		1	8	0	10	1	5								1	2	2		1	2	2	2	2	2	3	1	2		1	1	1	1	1	1	1	2	2
Q03-C05-M01-02	Q03	Q03-C05	Q03-C05-M01	1	1	M01	2	10		1		2		1	8	0	10	1	5								1	2	2		1	2	2	2	2	2	3	1	2		1	1	1	1	1	1	1	2	2
Q03-C05-M01-03	Q03	Q03-C05	Q03-C05-M01	1	1	M01	2	10		1		2		1	8	0	10	1	5								1	2	2		1	2	2	2	2	2	3	1	2		1	1	1	1	1	1	1	2	2
Q03-C05-M01-04	Q03	Q03-C05	Q03-C05-M01	1	1	M01	2	10		1		2		1	8	0	10	1	5								1	2	2		1	2	2	2	2	2	3	1	2		1	1	1	1	1	1	1	2	2
Q03-C05-M01-05	Q03	Q03-C05	Q03-C05-M01	1	1	M01	2	10		1		2		1	8	0	10	1	5								1	2	2		1	2	2	2	2	2	3	1	2		1	1	1	1	1	1	1	2	2
Q03-C06-M01-01	Q03	Q03-C06	Q03-C06-M01	1	1	M01	2	10		1		2		1	8	3	14	1	5								1	2	2		1	2	2	2	2	2	3	1	2		3	1	1	1	1	1	1	2	2
Q03-C06-M01-02	Q03	Q03-C06	Q03-C06-M01	1	1	M01	2	10		1		2		1	8	3	14	1	5								1	2	2		1	2	2	2	2	2	3	1	2		3	1	1	1	1	1	1	2	2
Q03-C06-M01-03	Q03	Q03-C06	Q03-C06-M01	1	1	M01	2	10		1		2		1	8	3	14	1	5								1	2	2		1	2	2	2	2	2	3	1	2		3	1	1	1	1	1	1	2	2
Q03-C06-M01-04	Q03	Q03-C06	Q03-C06-M01	1	1	M01	2	10		1		2		1	8	3	14	1	5								1	2	2		1	2	2	2	2	2	3	1	2		3	1	1	1	1	1	1	2	2
Q03-C06-M01-05	Q03	Q03-C06	Q03-C06-M01	1	1	M01	2	10		1		2		1	8	3	14	1	5								1	2	2		1	2	2	2	2	2	3	1	2		3	1	1	1	1	1	1	2	2
Q03-C06-M01-06	Q03	Q03-C06	Q03-C06-M01	1	1	M01	2	10		1		2		1	8	3	14	1	5								1	2	2		1	2	2	2	2	2	3	1	2		3	1	1	1	1	1	1	2	2
Q03-C06-M01-07	Q03	Q03-C06	Q03-C06-M01	1	1	M01	2	10		1		2		1	8	3	14	1	5								1	2	2		1	2	2	2	2	2	3	1	2		3	1	1	1	1	1	1	2	2
Q03-C06-M01-08	Q03	Q03-C06	Q03-C06-M01	1	1	M01	2	10		1		2		1	8	3	14	1	5								1	2	2		1	2	2	2	2	2	3	1	2		3	1	1	1	1	1	1	2	2
Q03-C06-M01-09	Q03	Q03-C06	Q03-C06-M01	1	1	M01	2	10		1		2		1	8	3	14	1	5								1	2	2		1	2	2	2	2	2	3	1	2		3	1	1	1	1	1	1	2	2
Q03-C06-M01-10	Q03	Q03-C06	Q03-C06-M01	1	1	M01	2	10		1		2		1	8	3	14	1	5								1	2	2		1	2	2	2	2	2	3	1	2		3	1	1	1	1	1	1	2	2
Q03-C06-M01-11	Q03	Q03-C06	Q03-C06-M01	1	1	M01	2	10		1		2		1	8	3	14	1	5								1	2	2		1	2	2	2	2	2	3	1	2		3	1	1	1	1	1	1	2	2
Q03-C06-M01-12	Q03	Q03-C06	Q03-C06-M01	1	1	M01	2	10		1		2		1	8	3	14	1	5								1	2	2		1	2	2	2	2	2	3	1	2		3	1	1	1	1	1	1	2	2
Q03-C07-M01-01	Q03	Q03-C07	Q03-C07-M01	1	1	M01	2	10		1		2		1	6	2	10	1	5								2	2	2		1	2	2	2	2	2	2	4	2		1	1	0	1	1	1	2	2	2
Q03-C07-M01-02	Q03	Q03-C07	Q03-C07-M01	1	1	M01	2	10		1		2		1	6	2	10	1	5								2	2	2		1	2	2	2	2	2	2	4	2		1	1	0	1	1	1	2	2	2
Q03-C07-M01-03	Q03	Q03-C07	Q03-C07-M01	1	1	M01	2	10		1		2		1	6	2	10	1	5								2	2	2		1	2	2	2	2	2	2	4	2		1	1	0	1	1	1	2	2	2
Q03-C07-M01-04	Q03	Q03-C07	Q03-C07-M01	1	1	M01	2	10		1		2		1	6	2	10	1	5								2	2	2		1	2	2	2	2	2	2	4	2		1	1	0	1	1	1	2	2	2
Q03-C07-M01-05	Q03	Q03-C07	Q03-C07-M01	1	1	M01	2	10		1		2		1	6	2	10	1	5								2	2	2		1	2	2	2	2	2	2	4	2		1	1	0	1	1	1	2	2	2
Q03-C07-M01-06	Q03	Q03-C07	Q03-C07-M01	1	1	M01	2	10		1		2		1	6	2	10	1	5								2	2	2		1	2	2	2	2	2	2	4	2		1	1	0	1	1	1	2	2	2
Q03-C08-M01-01	Q03	Q03-C08	Q03-C08-M01	1	1	M01	2	10		1		2		1	8	2	12	1	5								1	2	2		1	2	2	2	2	2	3	1	2		1	1	1	1	0	1	1	2	2
Q03-C08-M01-02	Q03	Q03-C08	Q03-C08-M01	1	1	M01	2	10		1		2		1	8	2	12	1	5								1	2	2		1	2	2	2	2	2	3	1	2		1	1	1	1	0	1	1	2	2
Q03-C08-M01-03	Q03	Q03-C08	Q03-C08-M01	1	1	M01	2	10		1		2		1	8	2	12	1	5								1	2	2		1	2	2	2	2	2	3	1	2		1	1	1	1	0	1	1	2	2
Q03-C08-M01-04	Q03	Q03-C08	Q03-C08-M01	1	1	M01	2	10		1		2		1	8	2	12	1	5								1	2	2		1	2	2	2	2	2	3	1	2		1	1	1	1	0	1	1	2	2
Q03-C09-M02-01	Q03	Q03-C09	Q03-C09-M02	1	1	M02	2	10		1		2		1	5	0	7	1	5								2	2	2		1	2	2	2	2	2	3	1	2		1	1	0	1	1	1	1	2	2
Q03-C09-M02-02	Q03	Q03-C09	Q03-C09-M02	1	1	M02	2	10		1		2		1	5	0	7	1	5								2	2	2		1	2	2	2	2	2	3	1	2		1	1	0	1	1	1	1	2	2
Q03-C09-M02-03	Q03	Q03-C09	Q03-C09-M02	1	1	M02	2	10		1		2		1	5	0	7	1	5								2	2	2		1	2	2	2	2	2	3	1	2		1	1	0	1	1	1	1	2	2
Q03-C09-M02-04	Q03	Q03-C09	Q03-C09-M02	1	1	M02	2	10		1		2		1	5	0	7	1	5								2	2	2		1	2	2	2	2	2	3	1	2		1	1	0	1	1	1	1	2	2
Q03-C09-M02-05	Q03	Q03-C09	Q03-C09-M02	1	1	M02	2	10		1		2		1	5	0	7	1	5								2	2	2		1	2	2	2	2	2	3	1	2		1	1	0	1	1	1	1	2	2
Q03-C10-M01-01	Q03	Q03-C10	Q03-C10-M01	1	1	M01	2	10		1		2		1	5	0	4	1	5								1	2	2		1	2	2	2	2	2	3	1	2		1	1	1	1	0	1	1	2	2
Q03-C10-M01-02	Q03	Q03-C10	Q03-C10-M01	1	1	M01	2	10		1		2		1	5	0	4	1	5								1	2	2		1	2	2	2	2	2	3	1	2		1	1	1	1	0	1	1	2	2
Q03-C11-M04-01	Q03	Q03-C11	Q03-C11-M04	1	1	M04	2	10		1		2		1	4	1	7	1	5								1	2	2		1	2	2	2	2	2	3	1	2		1	1	1	1	1	1	1	2	2
Q03-C11-M04-02	Q03	Q03-C11	Q03-C11-M04	1	1	M04	2	10		1		2		1	4	1	7	1	5								1	2	2		1	2	2	2	2	2	3	1	2		1	1	1	1	1	1	1	2	2
Q03-C11-M04-03	Q03	Q03-C11	Q03-C11-M04	1	1	M04	2	10		1		2		1	4	1	7	1	5								1	2	2		1	2	2	2	2	2	3	1	2		1	1	1	1	1	1	1	2	2
Q03-C12-M01-01	Q03	Q03-C12	Q03-C12-M01	1	1	M01	2	10		1		2		1	6	0	8	1	5								2	2	2		1	2	2	2	2	2	3	1	2		1	1	0	1	0	1	1	2	2
Q03-C12-M01-02	Q03	Q03-C12	Q03-C12-M01	1	1	M01	2	10		1		2		1	6	0	8	1	5								2	2	2		1	2	2	2	2	2	3	1	2		1	1	0	1	0	1	1	2	2
Q03-C12-M01-03	Q03	Q03-C12	Q03-C12-M01	1	1	M01	2	10		1		2		1	6	0	8	1	5								2	2	2		1	2	2	2	2	2	3	1	2		1	1	0	1	0	1	1	2	2
Q03-C12-M01-05	Q03	Q03-C12	Q03-C12-M01	1	1	M01	2	10		1		2		1	6	0	8	1	5								2	2	2		1	2	2	2	2	2	3	1	2		1	1	0	1	0	1	1	2	2
Q03-C13-M01-01	Q03	Q03-C13	Q03-C13-M01	1	1	M1	1	8		1		2	1	1	8	0	8	1	5								1	2	2		1	2	2	2	2	2	3	1	2		1	1	1	1	1	1	1	2	2
Q03-C14-M01-01	Q03	Q03-C14	Q03-C14-M01	1	1	M1	2	10		1		2		1	3	2	7	2	5								1	2	2		1	2	2	2	2	2	3	1	2		1	1	1	1	1	1	1	2	2
Q03-C14-M01-02	Q03	Q03-C14	Q03-C14-M01	1	1	M1	2	10		1		2		1	3	2	7	2	5								1	2	2		1	2	2	2	2	2	3	1	2		1	1	1	1	1	1	1	2	2
Q03-C14-M01-03	Q03	Q03-C14	Q03-C14-M01	1	1	M1	2	10		1		2		1	3	2	7	2	5								1	2	2		1	2	2	2	2	2	3	1	2		1	1	1	1	1	1	1	2	2
Q03-C14-M01-04	Q03	Q03-C14	Q03-C14-M01	1	1	M1	2	10		1		2		1	3	2	7	2	5								1	2	2		1	2	2	2	2	2	3	1	2		1	1	1	1	1	1	1	2	2
Q03-C15-M01-01	Q03	Q03-C15	Q03-C15-M01	1	1	M1	2	10		1		2		1	5	0	7	1	5								2	2	2		1	2	2	2	2	2	3	1	2		1	1	1	1	0	1	1	2	2
Q03-C15-M01-02	Q03	Q03-C15	Q03-C15-M01	1	1	M1	2	10		1		2		1	5	0	7	1	5								2	2	2		1	2	2	2	2	2	3	1	2		1	1	1	1	0	1	1	2	2
Q03-C15-M01-03	Q03	Q03-C15	Q03-C15-M01	1	1	M1	2	10		1		2		1	5	0	7	1	5								2	2	2		1	2	2	2	2	2	3	1	2		1	1	1	1	0	1	1	2	2
Q03-C15-M01-04	Q03	Q03-C15	Q03-C15-M01	1	1	M1	2	10		1		2		1	5	0	7	1	5								2	2	2		1	2	2	2	2	2	3	1	2		1	1	1	1	0	1	1	2	2
Q03-C15-M01-05	Q03	Q03-C15	Q03-C15-M01	1	1	M1	2	10		1		2		1	5	0	7	1	5								2	2	2		1	2	2	2	2	2	3	1	2		1	1	1	1	0	1	1	2	2
Q03-C15-M01-06	Q03	Q03-C15	Q03-C15-M01	1	1	M1	2	10		1		2		1	5	0	7	1	5								2	2	2		1	2	2	2	2	2	3	1	2		1	1	1	1	0	1	1	2	2
Q03-C16-M01-01	Q03	Q03-C16	Q03-C16-M01	1	1	M1	2	10		1		2		1	4	3	10	1	5								2	2	2		1	2	2	2	2	2	3	1	2		1	1	0	1	1	1	1	2	2
Q03-C16-M01-02	Q03	Q03-C16	Q03-C16-M01	1	1	M1	2	10		1		2		1	4	3	10	1	5								2	2	2		1	2	2	2	2	2	3	1	2		1	1	0	1	1	1	1	2	2
Q03-C16-M01-03	Q03	Q03-C16	Q03-C16-M01	1	1	M1	2	10		1		2		1	4	3	10	1	5								2	2	2		1	2	2	2	2	2	3	1	2		1	1	0	1	1	1	1	2	2
Q03-C17-M01-01	Q03	Q03-C17	Q03-C17-M01	1	1	M01	2	10		1		2		1	6	3	11	1	5								1	2	2		1	2	2	2	2	2	3	1	2		1	1	0	1	0	1	1	2	2
Q03-C17-M01-02	Q03	Q03-C17	Q03-C17-M01	1	1	M01	2	10		1		2		1	6	3	11	1	5								1	2	2		1	2	2	2	2	2	3	1	2		1	1	0	1	0	1	1	2	2
Q03-C17-M01-03	Q03	Q03-C17	Q03-C17-M01	1	1	M01	2	10		1		2		1	6	3	11	1	5								1	2	2		1	2	2	2	2	2	3	1	2		1	1	0	1	0	1	1	2	2
Q03-C18-M01-01	Q03	Q03-C18	Q03-C18-M01	1	1	M1	2	10		1		2		1	7	3	12	1	5								2	2	2		1	2	2	2	2	2	3	1	2		1	1	0	1	1	1	1	2	2
Q03-C18-M01-02	Q03	Q03-C18	Q03-C18-M01	1	1	M1	2	10		1		2		1	7	3	12	1	5								2	2	2		1	2	2	2	2	2	3	1	2		1	1	0	1	1	1	1	2	2
Q03-C18-M01-03	Q03	Q03-C18	Q03-C18-M01	1	1	M1	2	10		1		2		1	7	3	12	1	5								2	2	2		1	2	2	2	2	2	3	1	2		1	1	0	1	1	1	1	2	2
Q03-C18-M01-04	Q03	Q03-C18	Q03-C18-M01	1	1	M1	2	10		1		2		1	7	3	12	1	5								2	2	2		1	2	2	2	2	2	3	1	2		1	1	0	1	1	1	1	2	2
Q03-C19-M01-01	Q03	Q03-C19	Q03-C19-M01	1	1	M1	2	10		1		2		1	3	0	5	1	5								2	2	2		1	2	2	2	2	2	3	1	2		1	1	0	2	1	1	1	2	2
Q03-C19-M01-02	Q03	Q03-C19	Q03-C19-M01	1	1	M1	2	10		1		2		1	3	0	5	1	5								2	2	2		1	2	2	2	2	2	3	1	2		1	1	0	2	1	1	1	2	2
Q03-C20-M01-01	Q03	Q03-C20	Q03-C20-M01	1	1	M1	2	10		1		2		1	2	0	4	1	5								2	2	2		2	2	2	2	2	2	3	1	2		1	1	0	1	0	1	1	2	2
Q03-C21-M01-01	Q03	Q03-C21	Q03-C21-M01	1	1	M1	2	3		1		2		1	4	3	8	1	5								1	2	2		1	2	2	2	2	2	3	1	2		1	1	1	1	0	1	1	2	2
Q03-C21-M01-02	Q03	Q03-C21	Q03-C21-M01	1	1	M1	2	3		1		2		1	4	3	8	1	5								1	2	2		1	2	2	2	2	2	3	1	2		1	1	1	1	0	1	1	2	2
Q03-C21-M01-03	Q03	Q03-C21	Q03-C21-M01	1	1	M1	2	3		1		2		1	4	3	8	1	5								1	2	2		1	2	2	2	2	2	3	1	2		1	1	1	1	0	1	1	2	2
Q03-C21-M01-04	Q03	Q03-C21	Q03-C21-M01	1	1	M1	2	3		1		2		1	4	3	8	1	5								1	2	2		1	2	2	2	2	2	3	1	2		1	1	1	1	0	1	1	2	2
Q03-C22-M01-01	Q03	Q03-C22	Q03-C22-M01	1	1	M1	2	10		1		2		1	8	5	15	1	5								2	2	2		1	2	2	2	2	2	3	1	2		1	1	0	1	1	1	1	2	2
Q03-C22-M01-02	Q03	Q03-C22	Q03-C22-M01	1	1	M1	2	10		1		2		1	8	5	15	1	5								2	2	2		1	2	2	2	2	2	3	1	2		1	1	0	1	1	1	1	2	2
Q03-C22-M01-03	Q03	Q03-C22	Q03-C22-M01	1	1	M1	2	10		1		2		1	8	5	15	1	5								2	2	2		1	2	2	2	2	2	3	1	2		1	1	0	1	1	1	1	2	2
Q03-C22-M01-04	Q03	Q03-C22	Q03-C22-M01	1	1	M1	2	10		1		2		1	8	5	15	1	5								2	2	2		1	2	2	2	2	2	3	1	2		1	1	0	1	1	1	1	2	2
Q03-C22-M01-05	Q03	Q03-C22	Q03-C22-M01	1	1	M1	2	10		1		2		1	8	5	15	1	5								2	2	2		1	2	2	2	2	2	3	1	2		1	1	0	1	1	1	1	2	2
Q03-C23-M01-01	Q03	Q03-C23	Q03-C23-M01	1	1	M1	2	10		1		2		1	4	3	8	1	5								1	2	2		1	2	2	2	2	2	3	1	2		1	1	1	1	0	1	1	2	2
Q03-C23-M01-02	Q03	Q03-C23	Q03-C23-M01	1	1	M1	2	10		1		2		1	4	3	8	1	5								1	2	2		1	2	2	2	2	2	3	1	2		1	1	1	1	0	1	1	2	2
Q03-C23-M01-03	Q03	Q03-C23	Q03-C23-M01	1	1	M1	2	10		1		2		1	4	3	8	1	5								1	2	2		1	2	2	2	2	2	3	1	2		1	1	1	1	0	1	1	2	2
Q03-C23-M01-04	Q03	Q03-C23	Q03-C23-M01	1	1	M1	2	10		1		2		1	4	3	8	1	5								1	2	2		1	2	2	2	2	2	3	1	2		1	1	1	1	0	1	1	2	2
Q03-C23-M01-05	Q03	Q03-C23	Q03-C23-M01	1	1	M1	2	10		1		2		1	4	3	8	1	5								1	2	2		1	2	2	2	2	2	3	1	2		1	1	1	1	0	1	1	2	2
Q03-C24-M01-01	Q03	Q03-C24	Q03-C24-M01	1	1	M1	2	10		1		2		1	2	2	7	1	5								1	2	2		1	1	1	1	1	1	3	1	2		1	1	1	1	0	1	1	2	2
Q03-C24-M01-02	Q03	Q03-C24	Q03-C24-M01	1	1	M1	2	10		1		2		1	2	2	7	1	5								1	2	2		1	1	1	1	1	1	3	1	2		1	1	1	1	0	1	1	2	2
Q03-C24-M01-03	Q03	Q03-C24	Q03-C24-M01	1	1	M1	2	10		1		2		1	2	2	7	1	5								1	2	2		1	1	1	1	1	1	3	1	2		1	1	1	1	0	1	1	2	2
Q03-C25-M01-01	Q03	Q03-C25	Q03-C25-M01	1	1	M1	2	10		1		2		1	7	3	13	1	5								2	2	2		1	2	2	2	2	2	3	1	2		1	1	1	2	0	1	1	2	2
Q03-C25-M01-02	Q03	Q03-C25	Q03-C25-M01	1	1	M1	2	10		1		2		1	7	3	13	1	5								2	2	2		1	2	2	2	2	2	3	1	2		1	1	1	2	0	1	1	2	2
Q03-C25-M01-03	Q03	Q03-C25	Q03-C25-M01	1	1	M1	2	10		1		2		1	7	3	13	1	5								2	2	2		1	2	2	2	2	2	3	1	2		1	1	1	2	0	1	1	2	2
Q03-C25-M01-04	Q03	Q03-C25	Q03-C25-M01	1	1	M1	2	10		1		2		1	7	3	13	1	5								2	2	2		1	2	2	2	2	2	3	1	2		1	1	1	2	0	1	1	2	2
Q03-C25-M01-05	Q03	Q03-C25	Q03-C25-M01	1	1	M1	2	10		1		2		1	7	3	13	1	5								2	2	2		1	2	2	2	2	2	3	1	2		1	1	1	2	0	1	1	2	2
Q03-C25-M01-06	Q03	Q03-C25	Q03-C25-M01	1	1	M1	2	10		1		2		1	7	3	13	1	5								2	2	2		1	2	2	2	2	2	3	1	2		1	1	1	2	0	1	1	2	2
Q03-C25-M01-07	Q03	Q03-C25	Q03-C25-M01	1	1	M1	2	10		1		2		1	7	3	13	1	5								2	2	2		1	2	2	2	2	2	3	1	2		1	1	1	2	0	1	1	2	2
Q03-C25-M01-08	Q03	Q03-C25	Q03-C25-M01	1	1	M1	2	10		1		2		1	7	3	13	1	5								2	2	2		1	2	2	2	2	2	3	1	2		1	1	1	2	0	1	1	2	2
Q03-C26-M01-01	Q03	Q03-C26	Q03-C26-M01	1	1	M1	1	10		1		2	1	1	2	0	4	1	4	7		2					1	2	2		1	2	2	2	2	2	3	1	2		1	1	0	1	0	1	1	2	2
Q03-C26-M01-02	Q03	Q03-C26	Q03-C26-M01	1	1	M1	1	10		1		2	1	1	2	0	4	1	4	7		2					1	2	2		1	2	2	2	2	2	3	1	2		1	1	0	1	0	1	1	2	2
Q03-C26-M01-03	Q03	Q03-C26	Q03-C26-M01	1	1	M1	1	10		1		2	1	1	2	0	4	1	4	7		2					1	2	2		1	2	2	2	2	2	3	1	2		1	1	0	1	0	1	1	2	2
Q03-C27-M01-01	Q03	Q03-C27	Q03-C27-M01	1	1	M1	2	10		1		2		1	9	2	9	1	5								1	2	2		1	2	2	2	2	2	3	1	2		1	1	1	1	0	1	1	2	2
Q03-C27-M01-02	Q03	Q03-C27	Q03-C27-M01	1	1	M1	2	10		1		2		1	9	2	9	1	5								1	2	2		1	2	2	2	2	2	3	1	2		1	1	1	1	0	1	1	2	2
Q03-C27-M01-03	Q03	Q03-C27	Q03-C27-M01	1	1	M1	2	10		1		2		1	9	2	9	1	5								1	2	2		1	2	2	2	2	2	3	1	2		1	1	1	1	0	1	1	2	2
Q03-C27-M01-04	Q03	Q03-C27	Q03-C27-M01	1	1	M1	2	10		1		2		1	9	2	9	1	5								1	2	2		1	2	2	2	2	2	3	1	2		1	1	1	1	0	1	1	2	2
Q03-C28-M01-01	Q03	Q03-C28	Q03-C28-M01	1	1	M1	2	10		1		2		1	7	0	7	1	5								1	2	2		1	2	2	2	2	2	3	1	2		1	1	0	1	0	1	1	2	2
Q03-C28-M01-02	Q03	Q03-C28	Q03-C28-M01	1	1	M1	2	10		1		2		1	7	0	7	1	5								1	2	2		1	2	2	2	2	2	3	1	2		1	1	0	1	0	1	1	2	2
Q03-C28-M01-03	Q03	Q03-C28	Q03-C28-M01	1	1	M1	2	10		1		2		1	7	0	7	1	5								1	2	2		1	2	2	2	2	2	3	1	2		1	1	0	1	0	1	1	2	2
Q03-C28-M01-04	Q03	Q03-C28	Q03-C28-M01	1	1	M1	2	10		1		2		1	7	0	7	1	5								1	2	2		1	2	2	2	2	2	3	1	2		1	1	0	1	0	1	1	2	2
Q03-C28-M01-05	Q03	Q03-C28	Q03-C28-M01	1	1	M1	2	10		1		2		1	7	0	7	1	5								1	2	2		1	2	2	2	2	2	3	1	2		1	1	0	1	0	1	1	2	2
Q03-C28-M01-06	Q03	Q03-C28	Q03-C28-M01	1	1	M1	2	10		1		2		1	7	0	7	1	5								1	2	2		1	2	2	2	2	2	3	1	2		1	1	0	1	0	1	1	2	2
Q03-C29-M01-03	Q03	Q03-C29	Q03-C29-M01	1	1	M01	2	10		1		2		1	6	1	9	1	5								1	2	2		1	2	2	2	2	2	3	1	2		1	1	1	1	1	1	1	2	2
Q03-C30-M01-01	Q03	Q03-C30	Q03-C30-M01	1	1	M01	2	10		1		2		1	4	2	8	1	5								1	2	2		1	2	2	2	2	2	3	1	2		1	1	1	1	0	1	1	2	2
Q03-C30-M01-02	Q03	Q03-C30	Q03-C30-M01	1	1	M01	2	10		1		2		1	4	2	8	1	5								1	2	2		1	2	2	2	2	2	3	1	2		1	1	1	1	0	1	1	2	2
Q03-C31-M01-01	Q03	Q03-C31	Q03-C31-M01	1	1	M01	2	10		1		2		1	9	3	15	1	5								1	2	2		1	2	2	2	2	2	3	1	2		1	1	1	3	0	1	1	2	2
Q03-C31-M01-02	Q03	Q03-C31	Q03-C31-M01	1	1	M01	2	10		1		2		1	9	3	15	1	5								1	2	2		1	2	2	2	2	2	3	1	2		1	1	1	3	0	1	1	2	2
Q03-C31-M01-03	Q03	Q03-C31	Q03-C31-M01	1	1	M01	2	10		1		2		1	9	3	15	1	5								1	2	2		1	2	2	2	2	2	3	1	2		1	1	1	3	0	1	1	2	2
Q03-C31-M01-04	Q03	Q03-C31	Q03-C31-M01	1	1	M01	2	10		1		2		1	9	3	15	1	5								1	2	2		1	2	2	2	2	2	3	1	2		1	1	1	3	0	1	1	2	2
Q03-C32-M01-01	Q03	Q03-C32	Q03-C32-M01	1	1	M01	2	10		1		2		1	6	2	10	1	5								1	2	2		1	2	2	2	2	2	3	1	2		1	1	1	2	0	1	1	2	2
Q03-C32-M01-02	Q03	Q03-C32	Q03-C32-M01	1	1	M01	2	10		1		2		1	6	2	10	1	5								1	2	2		1	2	2	2	2	2	3	1	2		1	1	1	2	0	1	1	2	2
Q03-C32-M01-03	Q03	Q03-C32	Q03-C32-M01	1	1	M01	2	10		1		2		1	6	2	10	1	5								1	2	2		1	2	2	2	2	2	3	1	2		1	1	1	2	0	1	1	2	2
Q03-C32-M01-04	Q03	Q03-C32	Q03-C32-M01	1	1	M01	2	10		1		2		1	6	2	10	1	5								1	2	2		1	2	2	2	2	2	3	1	2		1	1	1	2	0	1	1	2	2
Q03-C32-M01-05	Q03	Q03-C32	Q03-C32-M01	1	1	M01	2	10		1		2		1	6	2	10	1	5								1	2	2		1	2	2	2	2	2	3	1	2		1	1	1	2	0	1	1	2	2
Q03-C33-M01-03	Q03	Q03-C33	Q03-C33-M01	1	1	M01	2	10		1		2		1	4	0	6	1	5								1	2	2		1	2	2	2	2	2	3	1	2		1	1	0	2	0	1	1	2	2
Q03-C33-M01-04	Q03	Q03-C33	Q03-C33-M01	1	1	M01	2	10		1		2		1	4	0	6	1	5								1	2	2		1	2	2	2	2	2	3	1	2		1	1	0	2	0	1	1	2	2
Q03-C34-M01-01	Q03	Q03-C34	Q03-C34-M01	1	1	M01	2	10		1		2		1	2	4	10	2	5								1	2	2		1	2	2	2	2	2	3	1	2		1	1	1	2	0	1	1	2	2
Q03-C34-M01-02	Q03	Q03-C34	Q03-C34-M01	1	1	M01	2	10		1		2		1	2	4	10	2	5								1	2	2		1	2	2	2	2	2	3	1	2		1	1	1	2	0	1	1	2	2
Q03-C34-M01-03	Q03	Q03-C34	Q03-C34-M01	1	1	M01	2	10		1		2		1	2	4	10	2	5								1	2	2		1	2	2	2	2	2	3	1	2		1	1	1	2	0	1	1	2	2
Q03-C34-M01-04	Q03	Q03-C34	Q03-C34-M01	1	1	M01	2	10		1		2		1	2	4	10	2	5								1	2	2		1	2	2	2	2	2	3	1	2		1	1	1	2	0	1	1	2	2
Q03-C34-M01-05	Q03	Q03-C34	Q03-C34-M01	1	1	M01	2	10		1		2		1	2	4	10	2	5								1	2	2		1	2	2	2	2	2	3	1	2		1	1	1	2	0	1	1	2	2
Q03-C34-M01-06	Q03	Q03-C34	Q03-C34-M01	1	1	M01	2	10		1		2		1	2	4	10	2	5								1	2	2		1	2	2	2	2	2	3	1	2		1	1	1	2	0	1	1	2	2
Q03-C34-M01-07	Q03	Q03-C34	Q03-C34-M01	1	1	M01	2	10		1		2		1	2	4	10	2	5								1	2	2		1	2	2	2	2	2	3	1	2		1	1	1	2	0	1	1	2	2
Q03-C35-M01-01	Q03	Q03-C35	Q03-C35-M01	1	1	M01	2	10		1		2		1	5	0	7	1	5								2	2	2		1	2	2	2	2	2	3	1	2		1	1	0	2	0	1	1	2	2
Q03-C35-M01-02	Q03	Q03-C35	Q03-C35-M01	1	1	M01	2	10		1		2		1	5	0	7	1	5								2	2	2		1	2	2	2	2	2	3	1	2		1	1	0	2	0	1	1	2	2
Q03-C35-M01-03	Q03	Q03-C35	Q03-C35-M01	1	1	M01	2	10		1		2		1	5	0	7	1	5								2	2	2		1	2	2	2	2	2	3	1	2		1	1	0	2	0	1	1	2	2
Q03-C35-M01-04	Q03	Q03-C35	Q03-C35-M01	1	1	M01	2	10		1		2		1	5	0	7	1	5								2	2	2		1	2	2	2	2	2	3	1	2		1	1	0	2	0	1	1	2	2
Q03-C36-M01-01	Q03	Q03-C36	Q03-C36-M01	1	1	M01	2	5		2		2		1	1	0	3	4	3								1	2	2		1	2	2	2	2	2	3	1	2		2	1	1	2	1	1	1	1	1
Q05-C01-M01-01	Q04	Q05-C01	Q05-C01-M01	1	1	M01	1	3		1		2	1	1	4	0	6	1	3								1	2	2		1	2	2	2	2	2	3	1	2		1	1	1	3	1	1	1	2	2
Q05-C01-M01-02	Q04	Q05-C01	Q05-C01-M01	1	1	M01	1	3		1		2	1	1	4	0	6	1	3								1	2	2		1	2	2	2	2	2	3	1	2		1	1	1	3	1	1	1	2	2
Q05-C01-M01-03	Q04	Q05-C01	Q05-C01-M01	1	1	M01	1	3		1		2	1	1	4	0	6	1	3								1	2	2		1	2	2	2	2	2	3	1	2		1	1	1	3	1	1	1	2	2
Q05-C02-M01-01	Q04	Q05-C02	Q05-C02-M01	1	1	M01	1	3		1		1		2			1	1	3								1	2	2		1	2	2	2	2	2	3	1	2		1	1	1	2	1	1	1	2	2
Q05-C03-M01-01	Q04	Q05-C03	Q05-C03-M01	1	1	M01	1	3		1		2	1	1	3	0	5	1	3								1	2	2		1	2	2	2	2	2	3	1	2		1	1	1	2	1	1	1	2	2
Q05-C04-M01-01	Q04	Q05-C04	Q05-C04-M01	1	1	M01	1	3		1		2	0	2			1	1	3								1	2	2		1	2	2	2	2	2	3	1	2		1	1	1	2	1	1	1	2	2
Q05-C05-M01-01	Q04	Q05-C05	Q05-C05-M01	1	1	M01	1	3		1		2	1	1	3	0	5	1	3								1	2	2		1	2	2	2	2	2	3	1	2		1	1	1	2	1	1	2	2	2
Q05-C05-M01-02	Q04	Q05-C05	Q05-C05-M01	1	1	M01	1	3		1		2	1	1	3	0	5	1	3								1	2	2		1	2	2	2	2	2	3	1	2		1	1	1	2	1	1	2	2	2
Q05-C06-M01-01	Q04	Q05-C06	Q05-C06-M01	1	1	M01	1	3		1		2	1	1	4	0	6	1	3								1	2	2		1	2	2	2	2	2	3	1	2		1	1	1	2	1	1	2	2	2
Q05-C06-M01-02	Q04	Q05-C06	Q05-C06-M01	1	1	M01	1	3		1		2	1	1	4	0	6	1	3								1	2	2		1	2	2	2	2	2	3	1	2		1	1	1	2	1	1	2	2	2
Q05-C06-M01-03	Q04	Q05-C06	Q05-C06-M01	1	1	M01	1	3		1		2	1	1	4	0	6	1	3								1	2	2		1	2	2	2	2	2	3	1	2		1	1	1	2	1	1	2	2	2
Q05-C08-M01-01	Q04	Q05-C08	Q05-C08-M01	1	1	M01	1	3		1		2	1	1	2	0	4	1	3								2	2	2		2	2	2	2	2	2	3	1	2		1	1	1	2	1	1	2	2	2
Q05-C08-M01-02	Q04	Q05-C08	Q05-C08-M01	1	1	M01	1	3		1		2	1	1	2	0	4	1	3								2	2	2		2	2	2	2	2	2	3	1	2		1	1	1	2	1	1	2	2	2
Q05-C09-M01-01	Q04	Q05-C09	Q05-C09-M01	1	1	M01	2	3		1		4		1	4	0	6	1	3								1	2	2		1	2	2	2	2	2	3	1	2		1	1	1	2	1	1	2	2	2
Q05-C09-M01-02	Q04	Q05-C09	Q05-C09-M01	1	1	M01	2	3		1		4		1	4	0	6	1	3								1	2	2		1	2	2	2	2	2	3	1	2		1	1	1	2	1	1	2	2	2
Q05-C10-M01-01	Q04	Q05-C10	Q05-C10-M01	1	1	M01	2	3		1		4		1	4	0	6	1	3								1	2	2		1	2	2	2	2	2	3	1	2		1	1	1	3	1	1	2	2	1
Q05-C11-M01-01	Q04	Q05-C11	Q05-C11-M01	1	1	M01	1	3		1		2	1	1	4	0	6	1	3								1	2	2		1	2	2	2	2	2	3	1	2		1	1	1	2	1	1	2	2	2
Q05-C11-M01-02	Q04	Q05-C11	Q05-C11-M01	1	1	M01	1	3		1		2	1	1	4	0	6	1	3								1	2	2		1	2	2	2	2	2	3	1	2		1	1	1	2	1	1	2	2	2
Q05-C11-M01-03	Q04	Q05-C11	Q05-C11-M01	1	1	M01	1	3		1		2	1	1	4	0	6	1	3								1	2	2		1	2	2	2	2	2	3	1	2		1	1	1	2	1	1	2	2	2
Q05-C11-M01-04	Q04	Q05-C11	Q05-C11-M01	1	1	M01	1	3		1		2	1	1	4	0	6	1	3								1	2	2		1	2	2	2	2	2	3	1	2		1	1	1	2	1	1	2	2	2
Q05-C12-M01-01	Q04	Q05-C12	Q05-C12-M01	1	1	M01	2	3		1		2		1	3	0	5	1	3								1	2	2		1	2	2	2	2	2	3	1	2		1	1	1	2	1	1	2	2	2
Q05-C12-M01-02	Q04	Q05-C12	Q05-C12-M01	1	1	M01	2	3		1		2		1	3	0	5	1	3								1	2	2		1	2	2	2	2	2	3	1	2		1	1	1	2	1	1	2	2	2
Q05-C12-M01-03	Q04	Q05-C12	Q05-C12-M01	1	1	M01	2	3		1		2		1	3	0	5	1	3								1	2	2		1	2	2	2	2	2	3	1	2		1	1	1	2	1	1	2	2	2
Q05-C12-M01-04	Q04	Q05-C12	Q05-C12-M01	1	1	M01	2	3		1		2		1	3	0	5	1	3								1	2	2		1	2	2	2	2	2	3	1	2		1	1	1	2	1	1	2	2	2
Q05-C12-M01-05	Q04	Q05-C12	Q05-C12-M01	1	1	M01	2	3		1		2		1	3	0	5	1	3								1	2	2		1	2	2	2	2	2	3	1	2		1	1	1	2	1	1	2	2	2
Q05-C13-M01-01	Q04	Q05-C13	Q05-C13-M01	1	1	M01	1	3		1		2	1	1	3	0	5	2	3								1	2	2		1	2	2	2	2	2	3	1	2		1	1	1	1	1	1	2	2	2
Q05-C14-M01-01	Q04	Q05-C14	Q05-C14-M01	1	1	M01	2	3		1		2		1	4	0	6	2	3								1	2	2		1	2	2	2	2	2	3	1	2		1	1	1	1	1	1	2	2	2
Q05-C15-M01-01	Q04	Q05-C15	Q05-C15-M01	1	1	M01	1	3		1		2	1	1	4	0	6	6	3								1	2	2		1	2	2	2	2	2	3	1	2		1	1	1	2	1	1	1	2	2
Q05-C16-M01-01	Q04	Q05-C16	Q05-C16-M01	1	1	M01	2	3		1		2		1	5	0	7	1	3								1	2	2		1	2	2	2	2	2	3	1	2		1	1	1	2	1	1	2	2	2
Q05-C17-M01-01	Q04	Q05-C17	Q05-C17-M01	1	1	M01	2	3		1		2		1	4	0	6	1	3								2	2	2		2	1	2	2	2	2	3	1	2		1	1	1	2	1	1	2	2	2
Q05-C17-M01-02	Q04	Q05-C17	Q05-C17-M01	1	1	M01	2	3		1		2		1	4	0	6	1	3								2	2	2		2	1	2	2	2	2	3	1	2		1	1	1	2	1	1	2	2	2
Q05-C17-M01-03	Q04	Q05-C17	Q05-C17-M01	1	1	M01	2	3		1		2		1	4	0	6	1	3								2	2	2		2	1	2	2	2	2	3	1	2		1	1	1	2	1	1	2	2	2
Q05-C18-M01-01	Q04	Q05-C18	Q05-C18-M01	1	1	M01	1	3		1		2	1	1	3	0	5	1	3								1	2	2		1	2	2	2	2	2	3	1	2		1	1	1	2	1	1	1	2	2
Q05-C19-M01-01	Q04	Q05-C19	Q05-C19-M01	1	1	M01	1	3		1		2	1	1	6	0	8	6	3								1	2	2		1	2	2	2	2	2	3	1	2		1	1	1	4	1	1	1	2	2
Q05-C20-M01-01	Q04	Q05-C20	Q05-C20-M01	1	1	M01	1	3		1		2	1	1	3	0	5	2	3								1	2	2		1	2	2	2	2	2	3	1	2		1	1	1	2	1	1	1	2	2
Q05-C21-M01-01	Q04	Q05-C21	Q05-C21-M01	1	1	M01	1	3		1		2	1	1	6	0	8	6	4	1		2					1	2	2		1	2	2	2	2	2	3	1	2		1	1	1	3	1	1	1	2	2
Q05-C22-M01-01	Q04	Q05-C22	Q05-C22-M01	1	1	M01	1	3		1		2	1	1	3	0	5	5	3								1	2	2		1	2	2	2	2	2	3	1	2		1	1	1	3	1	1	1	2	2
Q05-C23-M01-01	Q04	Q05-C23	Q05-C23-M01	1	1	M01	1	3		1		2	1	1	3	0	5	6	1	1		2					1	2	2		1	2	2	2	2	2	3	1	2		1	1	1	2	1	1	1	2	2
Q05-C23-M01-02	Q04	Q05-C23	Q05-C23-M01	1	1	M01	1	3		1		2	1	1	3	0	5	6	1	1		2					1	2	2		1	2	2	2	2	2	3	1	2		1	1	1	2	1	1	1	2	2
Q05-C24-M01-01	Q04	Q05-C24	Q05-C24-M01	1	1	M01	2	3		1		2		1	2	0	4	1	3								1	2	2		1	2	2	2	2	2	3	1	2		1	1	1	2	1	1	2	2	2
Q05-C25-M01-01	Q04	Q05-C25	Q05-C25-M01	1	1	M01	1	3		1		2	1	1	4	0	6	1	3								2	2	2		2	1	2	2	2	2	3	1	2		1	1	1	2	1	1	2	2	2
Q05-C25-M01-02	Q04	Q05-C25	Q05-C25-M01	1	1	M01	1	3		1		2	1	1	4	0	6	1	3								2	2	2		2	1	2	2	2	2	3	1	2		1	1	1	2	1	1	2	2	2
Q05-C25-M01-03	Q04	Q05-C25	Q05-C25-M01	1	1	M01	1	3		1		2	1	1	4	0	6	1	3								2	2	2		2	1	2	2	2	2	3	1	2		1	1	1	2	1	1	2	2	2
Q05-C26-M01-01	Q04	Q05-C26	Q05-C26-M01	1	1	M01	1	3		1		2	1	1	5	0	7	6	1	1		2					1	2	2		1	2	2	2	2	2	3	1	2		1	1	1	5	1	1	1	2	2
Q05-C26-M01-02	Q04	Q05-C26	Q05-C26-M01	1	1	M01	1	3		1		2	1	1	5	0	7	6	1	1		2					1	2	2		1	2	2	2	2	2	3	1	2		1	1	1	5	1	1	1	2	2
Q05-C26-M01-03	Q04	Q05-C26	Q05-C26-M01	1	1	M01	1	3		1		2	1	1	5	0	7	6	1	1		2					1	2	2		1	2	2	2	2	2	3	1	2		1	1	1	5	1	1	1	2	2
Q05-C27-M01-01	Q04	Q05-C27	Q05-C27-M01	1	1	M01	1	3		1		2	1	1	3	0	5	5	3								1	2	2		1	2	2	2	2	2	3	1	2		1	1	1	1	1	1	1	2	2
Q05-C27-M01-02	Q04	Q05-C27	Q05-C27-M01	1	1	M01	1	3		1		2	1	1	3	0	5	5	3								1	2	2		1	2	2	2	2	2	3	1	2		1	1	1	1	1	1	1	2	2
Q05-C28-M01-01	Q04	Q05-C28	Q05-C28-M01	1	1	M01	2	3		1		2		1	3	0	5	2	3								1	2	2		1	2	2	2	2	2	3	1	2		1	1	1	2	1	1	1	1	2
Q05-C29-M01-01	Q04	Q05-C29	Q05-C29-M01	1	1	M01	2	3		1		2		1	4	0	6	1	3								1	2	2		1	2	2	2	2	2	3	1	2		1	1	1	2	1	1	1	2	2
Q05-C29-M01-02	Q04	Q05-C29	Q05-C29-M01	1	1	M01	2	3		1		2		1	4	0	6	1	3								1	2	2		1	2	2	2	2	2	3	1	2		1	1	1	2	1	1	1	2	2
Q05-C30-M01-01	Q04	Q05-C30	Q05-C30-M01	1	1	M01	2	3		1		2		1	2	0	4	5	3								1	2	2		1	2	2	2	2	2	3	1	2		1	1	1	3	1	1	1	2	2
Q05-C31-M01-01	Q04	Q05-C31	Q05-C31-M01	1	1	M01	1	10		1		2	1	1	0	0	2	1	4	7		2					2	2	2		1	2	2	2	2	2	3	1	2		1	1	0	0	1	1	2	2	2
Q05-C32-M01-01	Q04	Q05-C32	Q05-C32-M01	1	1	M01	2	10		1		2		1	4	0	6	1	5								2	2	2		1	2	2	2	2	2	3	1	2		1	1	0	1	1	1	2	2	2
Q05-C32-M01-02	Q04	Q05-C32	Q05-C32-M01	1	1	M01	2	10		1		2		1	4	0	6	1	5								2	2	2		1	2	2	2	2	2	3	1	2		1	1	0	1	1	1	2	2	2
Q05-C33-M01-01	Q04	Q05-C33	Q05-C33-M01	1	1	M01	2	10		1		2		1	3	3	9	1	5								2	2	2		1	2	2	2	2	2	3	1	2		1	1	1	1	1	1	2	2	2
Q05-C33-M01-02	Q04	Q05-C33	Q05-C33-M01	1	1	M01	2	10		1		2		1	3	3	9	1	5								2	2	2		1	2	2	2	2	2	3	1	2		1	1	1	1	1	1	2	2	2
Q05-C33-M01-03	Q04	Q05-C33	Q05-C33-M01	1	1	M01	2	10		1		2		1	3	3	9	1	5								2	2	2		1	2	2	2	2	2	3	1	2		1	1	1	1	1	1	2	2	2
Q05-C34-M01-02	Q04	Q05-C34	Q05-C34-M01	1	1	M01	2	10		1		2		1	1	0	3	1	5								2	2	2		1	2	2	2	2	2	3	1	2		1	1	1	2	1	1	2	2	2
Q05-C35-M01-01	Q04	Q05-C35	Q05-C35-M01	1	1	M01	2	10		1		2		1	0	3	4	1	5								2	2	2		1	2	2	2	2	2	3	1	1	2	1	0	0	1	0	1	2	2	2
Q05-C35-M01-02	Q04	Q05-C35	Q05-C35-M01	1	1	M01	2	10		1		2		1	0	3	4	1	5								2	2	2		1	2	2	2	2	2	3	1	1	2	1	0	0	1	0	1	2	2	2
Q05-C35-M02-01	Q04	Q05-C35	Q05-C35-M02	1	2	M02	2	10		1		2		1	4	0	6	1	5								2	2	2		1	2	2	2	2	2	3	2	1	2	1	0	0	1	0	1	2	2	2
Q05-C35-M02-02	Q04	Q05-C35	Q05-C35-M02	1	2	M02	2	10		1		2		1	4	0	6	1	5								2	2	2		1	2	2	2	2	2	3	2	1	2	1	0	0	1	0	1	2	2	2
Q05-C35-M02-03	Q04	Q05-C35	Q05-C35-M02	1	2	M02	2	10		1		2		1	4	0	6	1	5								2	2	2		1	2	2	2	2	2	3	2	1	2	1	0	0	1	0	1	2	2	2
Q05-C36-M01-01	Q04	Q05-C36	Q05-C36-M01	1	1	M01	2	10		1		2		1	3	0	5	1	5								2	2	2		1	2	2	2	2	2	3	1	2		1	0	0	1	1	1	2	2	2
Q05-C36-M01-02	Q04	Q05-C36	Q05-C36-M01	1	1	M01	2	10		1		2		1	3	0	5	1	5								2	2	2		1	2	2	2	2	2	3	1	2		1	0	0	1	1	1	2	2	2
Q05-C36-M01-03	Q04	Q05-C36	Q05-C36-M01	1	1	M01	2	10		1		2		1	3	0	5	1	5								2	2	2		1	2	2	2	2	2	3	1	2		1	0	0	1	1	1	2	2	2
Q05-C36-M01-04	Q04	Q05-C36	Q05-C36-M01	1	1	M01	2	10		1		2		1	3	0	5	1	5								2	2	2		1	2	2	2	2	2	3	1	2		1	0	0	1	1	1	2	2	2
Q05-C36-M01-05	Q04	Q05-C36	Q05-C36-M01	1	1	M01	2	10		1		2		1	3	0	5	1	5								2	2	2		1	2	2	2	2	2	3	1	2		1	0	0	1	1	1	2	2	2
Q05-C36-M01-06	Q04	Q05-C36	Q05-C36-M01	1	1	M01	2	10		1		2		1	3	0	5	1	5								2	2	2		1	2	2	2	2	2	3	1	2		1	0	0	1	1	1	2	2	2
Q05-C37-M01-01	Q04	Q05-C37	Q05-C37-M01	1	1	M01	2	10		1		2		1	0	2	7	1	5								2	2	2		1	2	2	2	2	2	3	1	2		1	0	0	1	1	1	2	2	2
Q05-C37-M01-02	Q04	Q05-C37	Q05-C37-M01	1	1	M01	2	10		1		2		1	0	2	7	1	5								2	2	2		1	2	2	2	2	2	3	1	2		1	0	0	1	1	1	2	2	2
Q05-C37-M01-03	Q04	Q05-C37	Q05-C37-M01	1	1	M01	2	10		1		2		1	0	2	7	1	5								2	2	2		1	2	2	2	2	2	3	1	2		1	0	0	1	1	1	2	2	2
Q05-C37-M01-04	Q04	Q05-C37	Q05-C37-M01	1	1	M01	2	10		1		2		1	0	2	7	1	5								2	2	2		1	2	2	2	2	2	3	1	2		1	0	0	1	1	1	2	2	2
Q05-C37-M01-05	Q04	Q05-C37	Q05-C37-M01	1	1	M01	2	10		1		2		1	0	2	7	1	5								2	2	2		1	2	2	2	2	2	3	1	2		1	0	0	1	1	1	2	2	2
Q05-C37-M01-06	Q04	Q05-C37	Q05-C37-M01	1	1	M01	2	10		1		2		1	0	2	7	1	5								2	2	2		1	2	2	2	2	2	3	1	2		1	0	0	1	1	1	2	2	2
Q05-C37-M01-07	Q04	Q05-C37	Q05-C37-M01	1	1	M01	2	10		1		2		1	0	2	7	1	5								2	2	2		1	2	2	2	2	2	3	1	2		1	0	0	1	1	1	2	2	2
Q05-C37-M01-08	Q04	Q05-C37	Q05-C37-M01	1	1	M01	2	10		1		2		1	0	2	7	1	5								2	2	2		1	2	2	2	2	2	3	1	2		1	0	0	1	1	1	2	2	2
Q05-C38-M01-01	Q04	Q05-C38	Q05-C38-M01	1	1	M01	1	10		1		2	2	1	4	0	6	2	3								2	2	2		1	2	2	2	2	2	3	2	1	2	1	0	0	1	1	1	1	2	2
Q05-C38-M01-02	Q04	Q05-C38	Q05-C38-M01	1	1	M01	1	10		1		2	2	1	4	0	6	2	3								2	2	2		1	2	2	2	2	2	3	2	1	2	1	0	0	1	1	1	1	2	2
Q05-C38-M02-01	Q04	Q05-C38	Q05-C38-M02	1	2	M02	2	10		1		2		1	0	8	11	1	5								2	2	2		1	2	2	2	2	2	3	2	1	2	1	0	0	1	1	1	2	2	2
Q05-C38-M02-02	Q04	Q05-C38	Q05-C38-M02	1	2	M02	2	10		1		2		1	0	8	11	1	5								2	2	2		1	2	2	2	2	2	3	2	1	2	1	0	0	1	1	1	2	2	2
Q05-C38-M02-03	Q04	Q05-C38	Q05-C38-M02	1	2	M02	2	10		1		2		1	0	8	11	1	5								2	2	2		1	2	2	2	2	2	3	2	1	2	1	0	0	1	1	1	2	2	2
Q05-C38-M02-04	Q04	Q05-C38	Q05-C38-M02	1	2	M02	2	10		1		2		1	0	8	11	1	5								2	2	2		1	2	2	2	2	2	3	2	1	2	1	0	0	1	1	1	2	2	2
Q05-C38-M02-05	Q04	Q05-C38	Q05-C38-M02	1	2	M02	2	10		1		2		1	0	8	11	1	5								2	2	2		1	2	2	2	2	2	3	2	1	2	1	0	0	1	1	1	2	2	2
Q05-C40-M01-01	Q04	Q05-C40	Q05-C40-M01	1	1	M01	1	10		1		2	2	1	15	0	17	1	3								1	2	2		1	2	2	2	2	2	3	1	1	2	1	1	1	1	1	1	1	2	2
Q05-C40-M01-02	Q04	Q05-C40	Q05-C40-M01	1	1	M01	1	10		1		2	2	1	15	0	17	1	3								1	2	2		1	2	2	2	2	2	3	1	1	2	1	1	1	1	1	1	1	2	2
Q05-C40-M01-03	Q04	Q05-C40	Q05-C40-M01	1	1	M01	1	10		1		2	2	1	15	0	17	1	3								1	2	2		1	2	2	2	2	2	3	1	1	2	1	1	1	1	1	1	1	2	2
Q05-C40-M01-04	Q04	Q05-C40	Q05-C40-M01	1	1	M01	1	10		1		2	2	1	15	0	17	1	3								1	2	2		1	2	2	2	2	2	3	1	1	2	1	1	1	1	1	1	1	2	2
Q05-C40-M01-05	Q04	Q05-C40	Q05-C40-M01	1	1	M01	1	10		1		2	2	1	15	0	17	1	3								1	2	2		1	2	2	2	2	2	3	1	1	2	1	1	1	1	1	1	1	2	2
Q05-C40-M01-06	Q04	Q05-C40	Q05-C40-M01	1	1	M01	1	10		1		2	2	1	15	0	17	1	3								1	2	2		1	2	2	2	2	2	3	1	1	2	1	1	1	1	1	1	1	2	2
Q05-C40-M01-07	Q04	Q05-C40	Q05-C40-M01	1	1	M01	1	10		1		2	2	1	15	0	17	1	3								1	2	2		1	2	2	2	2	2	3	1	1	2	1	1	1	1	1	1	1	2	2
Q05-C40-M01-08	Q04	Q05-C40	Q05-C40-M01	1	1	M01	1	10		1		2	2	1	15	0	17	1	3								1	2	2		1	2	2	2	2	2	3	1	1	2	1	1	1	1	1	1	1	2	2
Q05-C40-M01-09	Q04	Q05-C40	Q05-C40-M01	1	1	M01	1	10		1		2	2	1	15	0	17	1	3								1	2	2		1	2	2	2	2	2	3	1	1	2	1	1	1	1	1	1	1	2	2
Q05-C40-M02-01	Q04	Q05-C40	Q05-C40-M02	1	2	M02	1	10		1		2	2	1	4	1	7	2	1	99	GARDIEN	1	99	99	99	GARDIEN	2	2	2		1	2	1	2	2	2	3	1	1	2	1	1	1	1	0	1	1	2	2
Q05-C40-M02-02	Q04	Q05-C40	Q05-C40-M02	1	2	M02	1	10		1		2	2	1	4	1	7	2	1	99	GARDIEN	1	99	99	99	GARDIEN	2	2	2		1	2	1	2	2	2	3	1	1	2	1	1	1	1	0	1	1	2	2
Q05-C41-M01-01	Q04	Q05-C41	Q05-C41-M01	1	1	M01	2	10		1		2		1	4	2	10	1	5								2	2	2		1	2	2	2	2	2	3	1	2		1	1	0	2	1	1	1	2	2
Q05-C41-M01-02	Q04	Q05-C41	Q05-C41-M01	1	1	M01	2	10		1		2		1	4	2	10	1	5								2	2	2		1	2	2	2	2	2	3	1	2		1	1	0	2	1	1	1	2	2
Q05-C41-M01-03	Q04	Q05-C41	Q05-C41-M01	1	1	M01	2	10		1		2		1	4	2	10	1	5								2	2	2		1	2	2	2	2	2	3	1	2		1	1	0	2	1	1	1	2	2
Q05-C41-M01-04	Q04	Q05-C41	Q05-C41-M01	1	1	M01	2	10		1		2		1	4	2	10	1	5								2	2	2		1	2	2	2	2	2	3	1	2		1	1	0	2	1	1	1	2	2
Q05-C43-M01-01	Q04	Q05-C43	Q05-C43-M01	1	1	M01	2	10		1		2		1	3	3	8	1	5								2	2	2		1	2	2	2	2	2	3	1	1	3	1	1	0	1	0	1	2	2	2
Q05-C43-M02-01	Q04	Q05-C43	Q05-C43-M02	1	2	M02	2	10		1		2		1	2	1	6	1	5								2	2	2		1	2	2	2	2	2	3	2	1	3	1	0	0	1	1	1	2	2	2
Q05-C43-M02-02	Q04	Q05-C43	Q05-C43-M02	1	2	M02	2	10		1		2		1	2	1	6	1	5								2	2	2		1	2	2	2	2	2	3	2	1	3	1	0	0	1	1	1	2	2	2
Q05-C43-M03-01	Q04	Q05-C43	Q05-C43-M03	1	3	M03	2	10		1		2		1	5	1	7	1	5								2	2	2		1	2	2	2	2	2	3	2	1	3	1	1	1	1	1	1	2	2	2
Q05-C45-M01-01	Q04	Q05-C45	Q05-C45-M01	1	1	M01	2	10		1		2		1	5	1	8	1	5								2	2	2		1	2	2	2	2	2	3	1	2		1	1	2	1	1	1	1	2	2
Q05-C50-M01-01	Q04	Q05-C50	Q05-C50-M01	1	1	M01	2	3		1		4		1	3	0	5	2	3								1	2	2		1	2	2	2	2	2	3	1	3		1	1	1	2	1	1	1	2	2
Q05-C50-M01-02	Q04	Q05-C50	Q05-C50-M01	1	1	M01	2	3		1		4		1	3	0	5	2	3								1	2	2		1	2	2	2	2	2	3	1	3		1	1	1	2	1	1	1	2	2
Q05-C51-M01-01	Q04	Q05-C51	Q05-C51-M01	1	1	M01	2	3		1		2		1	2	0	4	1	3								1	2	2		1	2	2	2	2	2	3	1	2		1	1	1	2	1	1	1	2	2
Q05-C52-M01-01	Q04	Q05-C52	Q05-C52-M01	1	1	M01	2	3		1		2		1	2	0	4	1	3								1	2	2		1	2	2	2	2	2	3	1	2		1	1	1	2	1	1	1	2	2
Q05-C53-M01-01	Q04	Q05-C53	Q05-C53-M01	1	1	M01	1	3		1		2	1	1	3	0	5	1	3								1	2	2		1	2	2	2	2	2	3	1	2		1	1	1	2	1	1	1	2	2
Q05-C54-M01-01	Q04	Q05-C54	Q05-C54-M01	1	1	M01	1	3		1		2	1	1	4	0	6	5	1	1		2					1	2	2		1	2	2	2	2	2	3	1	2		1	1	1	3	2	1	1	2	2
Q05-C54-M01-02	Q04	Q05-C54	Q05-C54-M01	1	1	M01	1	3		1		2	1	1	4	0	6	5	1	1		2					1	2	2		1	2	2	2	2	2	3	1	2		1	1	1	3	2	1	1	2	2
Q06-C01-M01-02	Q05	Q06-C01	Q06-C01-M01	1	1	M01	1	10		1		2	1	1	4	0	6	2	3								1	2	2		1	2	2	2	2	2	3	1	2		1	1	1	2	1	1	1	2	2
Q06-C01-M01-03	Q05	Q06-C01	Q06-C01-M01	1	1	M01	1	10		1		2	1	1	4	0	6	2	3								1	2	2		1	2	2	2	2	2	3	1	2		1	1	1	2	1	1	1	2	2
Q06-C01-M01-04	Q05	Q06-C01	Q06-C01-M01	1	1	M01	1	10		1		2	1	1	4	0	6	2	3								1	2	2		1	2	2	2	2	2	3	1	2		1	1	1	2	1	1	1	2	2
Q06-C02-M01-02	Q05	Q06-C02	Q06-C02-M01	1	1	M01	1	10		1		1		2			8	1	2	99	CHAUFFEUR	2					1	2	2		1	2	2	2	2	2	3	1	2		1	1	1	6	2	1	1	2	2
Q06-C02-M01-03	Q05	Q06-C02	Q06-C02-M01	1	1	M01	1	10		1		1		2			8	1	2	99	CHAUFFEUR	2					1	2	2		1	2	2	2	2	2	3	1	2		1	1	1	6	2	1	1	2	2
Q06-C03-M01-02	Q05	Q06-C03	Q06-C03-M01	1	1	M01	2	10		1		2		1	3	0		6	3								1	2	2		1	2	2	2	2	2	3	1	2		1	1	1	3	1	1	2	2	2
Q06-C03-M03-02	Q05	Q06-C03	Q06-C03-M03	1	1	M03	1	10		1		2	1	1	2	3	5	1	3								1	2	2		1	2	2	2	2	2	3	1	2		1	1	1	1	1	1	1	2	2
Q06-C03-M03-03	Q05	Q06-C03	Q06-C03-M03	1	1	M03	1	10		1		2	1	1	2	3	5	1	3								1	2	2		1	2	2	2	2	2	3	1	2		1	1	1	1	1	1	1	2	2
Q06-C04-M01-02	Q05	Q06-C04	Q06-C04-M01	1	1	M01	2	3		1		4		1	4	0	5	1	5								1	2	2		1	2	2	2	2	2	3	1	3		1	1	1	2	2	1	1	2	2
Q06-C04-M01-03	Q05	Q06-C04	Q06-C04-M01	1	1	M01	2	3		1		4		1	4	0	5	1	5								1	2	2		1	2	2	2	2	2	3	1	3		1	1	1	2	2	1	1	2	2
Q06-C05-M01-06	Q05	Q06-C05	Q06-C05-M01	1	2	M01	1	10		1		2	2	1	3	1	3	1	1	7		2					1	2	2		1	2	2	2	2	2	3	1	2		1	1	1	1	1	1	1	2	2
Q06-C05-M01-07	Q05	Q06-C05	Q06-C05-M01	1	2	M01	1	10		1		2	2	1	3	1	3	1	1	7		2					1	2	2		1	2	2	2	2	2	3	1	2		1	1	1	1	1	1	1	2	2
Q06-C05-M01-08	Q05	Q06-C05	Q06-C05-M01	1	2	M01	1	10		1		2	2	1	3	1	3	1	1	7		2					1	2	2		1	2	2	2	2	2	3	1	2		1	1	1	1	1	1	1	2	2
Q06-C08-M01-02	Q05	Q06-C08	Q06-C08-M01	1	1	M01	1	10		1		2	1	1	5	0	7	1	3								1	2	2		1	2	2	2	2	2	3	1	2		1	1	1	3	1	1	1	2	2
Q06-C08-M01-03	Q05	Q06-C08	Q06-C08-M01	1	1	M01	1	10		1		2	1	1	5	0	7	1	3								1	2	2		1	2	2	2	2	2	3	1	2		1	1	1	3	1	1	1	2	2
Q06-C08-M01-04	Q05	Q06-C08	Q06-C08-M01	1	1	M01	1	10		1		2	1	1	5	0	7	1	3								1	2	2		1	2	2	2	2	2	3	1	2		1	1	1	3	1	1	1	2	2
Q06-C09-M01-01	Q05	Q06-C09	Q06-C09-M01	1	1	M01	2	10		1		2		2			5	1	3								1	2	2		1	2	2	2	2	2	3	1	2		1	1	1	3	1	1	1	2	2
Q06-C09-M01-02	Q05	Q06-C09	Q06-C09-M01	1	1	M01	2	10		1		2		2			5	1	3								1	2	2		1	2	2	2	2	2	3	1	2		1	1	1	3	1	1	1	2	2
Q06-C09-M01-03	Q05	Q06-C09	Q06-C09-M01	1	1	M01	2	10		1		2		2			5	1	3								1	2	2		1	2	2	2	2	2	3	1	2		1	1	1	3	1	1	1	2	2
Q06-C09-M01-04	Q05	Q06-C09	Q06-C09-M01	1	1	M01	2	10		1		2		2			5	1	3								1	2	2		1	2	2	2	2	2	3	1	2		1	1	1	3	1	1	1	2	2
Q06-C10-M01-01	Q05	Q06-C10	Q06-C10-M01	1	1	M01	2	10		1		4		1	2	0	3	1	3								1	2	2		1	2	2	2	2	2	3	1	2		1	1	1	3	1	1	1	2	2
Q06-C10-M01-02	Q05	Q06-C10	Q06-C10-M01	1	1	M01	2	10		1		4		1	2	0	3	1	3								1	2	2		1	2	2	2	2	2	3	1	2		1	1	1	3	1	1	1	2	2
Q06-C10-M01-03	Q05	Q06-C10	Q06-C10-M01	1	1	M01	2	10		1		4		1	2	0	3	1	3								1	2	2		1	2	2	2	2	2	3	1	2		1	1	1	3	1	1	1	2	2
Q06-C110-M01-01	Q05	Q06-C11	Q06-C110-M0	1	1	M01	2	10		1		2		1	4	0	6	1	3								1	2	2		1	2	2	2	2	2	3	1	2		1	1	1	2	1	1	1	2	2
Q06-C111-M01-01	Q05	Q06-C11	Q06-C111-M0	1	1	M01	2	3		1		2		1	5	0	7	1	3								1	2	2		1	2	2	2	2	2	3	1	2		1	1	1	2	11	1	1	2	2
Q06-C111-M01-02	Q05	Q06-C11	Q06-C111-M0	1	1	M01	2	3		1		2		1	5	0	7	1	3								1	2	2		1	2	2	2	2	2	3	1	2		1	1	1	2	11	1	1	2	2
Q06-C112-M01-01	Q05	Q06-C11	Q06-C112-M0	1	1	M01	2	9		1		2		2			6	1	3								1	2	2		1	2	2	2	2	2	3	1	2		1	1	1	2	1	1	1	2	2
Q06-C112-M01-02	Q05	Q06-C11	Q06-C112-M0	1	1	M01	2	9		1		2		2			6	1	3								1	2	2		1	2	2	2	2	2	3	1	2		1	1	1	2	1	1	1	2	2
Q06-C112-M01-03	Q05	Q06-C11	Q06-C112-M0	1	1	M01	2	9		1		2		2			6	1	3								1	2	2		1	2	2	2	2	2	3	1	2		1	1	1	2	1	1	1	2	2
Q06-C112-M01-04	Q05	Q06-C11	Q06-C112-M0	1	1	M01	2	9		1		2		2			6	1	3								1	2	2		1	2	2	2	2	2	3	1	2		1	1	1	2	1	1	1	2	2
Q06-C113-M01-01	Q05	Q06-C11	Q06-C113-M0	1	1	M01	1	10		1		2	1	1	6	0	6	1	3								1	2	2		1	2	2	2	2	2	3	1	2		1	1	1	2	1	1	1	2	2
Q06-C113-M01-02	Q05	Q06-C11	Q06-C113-M0	1	1	M01	1	10		1		2	1	1	6	0	6	1	3								1	2	2		1	2	2	2	2	2	3	1	2		1	1	1	2	1	1	1	2	2
Q06-C113-M01-03	Q05	Q06-C11	Q06-C113-M0	1	1	M01	1	10		1		2	1	1	6	0	6	1	3								1	2	2		1	2	2	2	2	2	3	1	2		1	1	1	2	1	1	1	2	2
Q06-C113-M01-04	Q05	Q06-C11	Q06-C113-M0	1	1	M01	1	10		1		2	1	1	6	0	6	1	3								1	2	2		1	2	2	2	2	2	3	1	2		1	1	1	2	1	1	1	2	2
Q06-C114-M01-01	Q05	Q06-C11	Q06-C114-M0	1	1	M01	1	10		1		2	1	1	5	0	7	1	3								1	2	2		2	2	2	2	2	2	3	1	2		1	1	1	2	1	1	1	2	2
Q06-C114-M01-02	Q05	Q06-C11	Q06-C114-M0	1	1	M01	1	10		1		2	1	1	5	0	7	1	3								1	2	2		2	2	2	2	2	2	3	1	2		1	1	1	2	1	1	1	2	2
Q06-C114-M01-03	Q05	Q06-C11	Q06-C114-M0	1	1	M01	1	10		1		2	1	1	5	0	7	1	3								1	2	2		2	2	2	2	2	2	3	1	2		1	1	1	2	1	1	1	2	2
Q06-C114-M01-04	Q05	Q06-C11	Q06-C114-M0	1	1	M01	1	10		1		2	1	1	5	0	7	1	3								1	2	2		2	2	2	2	2	2	3	1	2		1	1	1	2	1	1	1	2	2
Q06-C115-M01-01	Q05	Q06-C11	Q06-C115-M0	1	1	M01	2	10		1		4		1	3	0	5	1	3								1	2	2		1	2	2	2	2	2	3	1	2		1	1	1	1	1	1	1	2	2
Q06-C115-M01-02	Q05	Q06-C11	Q06-C115-M0	1	1	M01	2	10		1		4		1	3	0	5	1	3								1	2	2		1	2	2	2	2	2	3	1	2		1	1	1	1	1	1	1	2	2
Q06-C116-M01-01	Q05	Q06-C11	Q06-C116-M0	1	1	M01	2	10		1		2		1	3	0	5	1	3								1	2	2		1	2	2	2	1	2	3	1	2		1	1	1	2	1	1	1	2	2
Q06-C116-M01-02	Q05	Q06-C11	Q06-C116-M0	1	1	M01	2	10		1		2		1	3	0	5	1	3								1	2	2		1	2	2	2	1	2	3	1	2		1	1	1	2	1	1	1	2	2
Q06-C117-M01-01	Q05	Q06-C11	Q06-C117-M0	1	1	M01	1	3		1		2	1	1	4	0	6	1	3								1	2	2		1	2	2	2	2	2	3	1	2		1	1	1	2	1	1	1	2	2
Q06-C117-M01-02	Q05	Q06-C11	Q06-C117-M0	1	1	M01	1	3		1		2	1	1	4	0	6	1	3								1	2	2		1	2	2	2	2	2	3	1	2		1	1	1	2	1	1	1	2	2
Q06-C118-M01-01	Q05	Q06-C11	Q06-C118-M0	1	1	M01	1	10		1		2	1	1	2	0	4	4	3								1	2	2		1	2	2	2	2	2	3	1	2		1	1	1	2	1	1	1	2	2
Q06-C118-M01-02	Q05	Q06-C11	Q06-C118-M0	1	1	M01	1	10		1		2	1	1	2	0	4	4	3								1	2	2		1	2	2	2	2	2	3	1	2		1	1	1	2	1	1	1	2	2
Q06-C119-M01-01	Q05	Q06-C11	Q06-C119-M0	1	1	M01	1	10		1		2	1	1	4	0	6	1	3								1	2	2		1	2	2	2	2	2	3	1	2		1	1	1	3	1	1	1	2	2
Q06-C119-M01-02	Q05	Q06-C11	Q06-C119-M0	1	1	M01	1	10		1		2	1	1	4	0	6	1	3								1	2	2		1	2	2	2	2	2	3	1	2		1	1	1	3	1	1	1	2	2
Q06-C120-M01-01	Q05	Q06-C12	Q06-C120-M0	1	1	M01	1	3		1		2	1	1	2	0	4	1	3								1	2	2		1	2	2	2	2	2	3	1	2		1	1	1	2	1	1	1	2	2
Q06-C120-M01-02	Q05	Q06-C12	Q06-C120-M0	1	1	M01	1	3		1		2	1	1	2	0	4	1	3								1	2	2		1	2	2	2	2	2	3	1	2		1	1	1	2	1	1	1	2	2
Q06-C121-M01-01	Q05	Q06-C12	Q06-C121-M0	1	1	M01	1	10		1		2	1	1	3	0	5	1	3								1	2	2		1	2	2	2	2	2	3	1	2		1	1	1	2	1	1	1	2	2
Q06-C121-M01-02	Q05	Q06-C12	Q06-C121-M0	1	1	M01	1	10		1		2	1	1	3	0	5	1	3								1	2	2		1	2	2	2	2	2	3	1	2		1	1	1	2	1	1	1	2	2
Q06-C22-M01-01	Q05	Q06-C22	Q06-C22-M01	1	1	M01	1	10		1		2	1	1	6	0	8	1	3								1	2	2		1	2	2	2	2	2	3	1	2		1	1	1	2	1	1	1	2	2
Q06-C23-M01-01	Q05	Q06-C23	Q06-C23-M01	1	1	M01	1	3		1		2	1	1	7	0	9	1	3								1	2	2		1	2	2	2	2	2	3	1	2		1	1	1	3	1	1	1	2	2
Q06-C24-M01-01	Q05	Q06-C24	Q06-C24-M01	1	1	M01	1	10		1		2	1	1	7	0	9	1	3								1	2	2		1	2	2	2	2	2	3	1	2		1	1	1	2	1	1	1	2	2
Q06-C25-M01-01	Q05	Q06-C25	Q06-C25-M01	1	1	M01	2	9		1		2		1	6	0	7	2	3								1	2	2		1	2	2	2	2	2	3	1	2		1	1	1	3	1	1	1	2	2
Q06-C25-M01-02	Q05	Q06-C25	Q06-C25-M01	1	1	M01	2	9		1		2		1	6	0	7	2	3								1	2	2		1	2	2	2	2	2	3	1	2		1	1	1	3	1	1	1	2	2
Q06-C25-M01-03	Q05	Q06-C25	Q06-C25-M01	1	1	M01	2	9		1		2		1	6	0	7	2	3								1	2	2		1	2	2	2	2	2	3	1	2		1	1	1	3	1	1	1	2	2
Q06-C25-M01-04	Q05	Q06-C25	Q06-C25-M01	1	1	M01	2	9		1		2		1	6	0	7	2	3								1	2	2		1	2	2	2	2	2	3	1	2		1	1	1	3	1	1	1	2	2
Q06-C25-M01-05	Q05	Q06-C25	Q06-C25-M01	1	1	M01	2	9		1		2		1	6	0	7	2	3								1	2	2		1	2	2	2	2	2	3	1	2		1	1	1	3	1	1	1	2	2
Q06-C25-M01-06	Q05	Q06-C25	Q06-C25-M01	1	1	M01	2	9		1		2		1	6	0	7	2	3								1	2	2		1	2	2	2	2	2	3	1	2		1	1	1	3	1	1	1	2	2
Q06-C26-M01-01	Q05	Q06-C26	Q06-C26-M01	1	1	M01	1	9		1		2	1	1	6	0	8	1	3								1	2	2		1	2	2	2	2	2	3	1	2		1	1	1	2	2	1	2	2	2
Q06-C26-M01-02	Q05	Q06-C26	Q06-C26-M01	1	1	M01	1	9		1		2	1	1	6	0	8	1	3								1	2	2		1	2	2	2	2	2	3	1	2		1	1	1	2	2	1	2	2	2
Q06-C26-M01-03	Q05	Q06-C26	Q06-C26-M01	1	1	M01	1	9		1		2	1	1	6	0	8	1	3								1	2	2		1	2	2	2	2	2	3	1	2		1	1	1	2	2	1	2	2	2
Q06-C26-M01-04	Q05	Q06-C26	Q06-C26-M01	1	1	M01	1	9		1		2	1	1	6	0	8	1	3								1	2	2		1	2	2	2	2	2	3	1	2		1	1	1	2	2	1	2	2	2
Q06-C27-M01-01	Q05	Q06-C27	Q06-C27-M01	1	1	M01	2	10		1		1		2				1	3								2	2	2		2	2	2	2	2	2	3	1	2		1	1	1	2	0	1	1	1	2
Q06-C28-M01-01	Q05	Q06-C28	Q06-C28-M01	1	1	M01	2	10		1		1		2				1	3								1	2	2		1	2	2	2	2	2	3	1	2		1	1	1	2	1	1	1	2	1
Q06-C29-M01-01	Q05	Q06-C29	Q06-C29-M01	1	1	M01	2	10		1		2		1	2	0	3	1	3								2	2	2		2	2	2	2	2	2	3	1	2		1	1	1	2	1	1	2	2	2
Q06-C29-M01-02	Q05	Q06-C29	Q06-C29-M01	1	1	M01	2	10		1		2		1	2	0	3	1	3								2	2	2		2	2	2	2	2	2	3	1	2		1	1	1	2	1	1	2	2	2
Q06-C29-M01-03	Q05	Q06-C29	Q06-C29-M01	1	1	M01	2	10		1		2		1	2	0	3	1	3								2	2	2		2	2	2	2	2	2	3	1	2		1	1	1	2	1	1	2	2	2
Q06-C29-M01-04	Q05	Q06-C29	Q06-C29-M01	1	1	M01	2	10		1		2		1	2	0	3	1	3								2	2	2		2	2	2	2	2	2	3	1	2		1	1	1	2	1	1	2	2	2
Q06-C30-M01-01	Q05	Q06-C30	Q06-C30-M01	1	1	M01	2	9		1		4		2			6	6	4	1		2					1	2	2		1	2	2	2	2	2	3	1	2		1	1	1	4	1	1	1	2	2
Q06-C30-M01-02	Q05	Q06-C30	Q06-C30-M01	1	1	M01	2	9		1		4		2			6	6	4	1		2					1	2	2		1	2	2	2	2	2	3	1	2		1	1	1	4	1	1	1	2	2
Q06-C30-M01-03	Q05	Q06-C30	Q06-C30-M01	1	1	M01	2	9		1		4		2			6	6	4	1		2					1	2	2		1	2	2	2	2	2	3	1	2		1	1	1	4	1	1	1	2	2
Q06-C30-M01-04	Q05	Q06-C30	Q06-C30-M01	1	1	M01	2	9		1		4		2			6	6	4	1		2					1	2	2		1	2	2	2	2	2	3	1	2		1	1	1	4	1	1	1	2	2
Q06-C31-M01-01	Q05	Q06-C31	Q06-C31-M01	1	1	M01	2	1		1		2		1	3	0	5	1	3								1	2	2		1	2	2	2	1	2	3	1	2		1	1	1	3	1	1	1	2	2
Q06-C32-M01-01	Q05	Q06-C32	Q06-C32-M01	1	1	M01	1	10		2		2	1	1	5	0	7	6	1	2		2					1	2	2		1	2	2	2	2	2	3	1	2		1	1	1	5	1	1	1	2	2
Q06-C32-M01-02	Q05	Q06-C32	Q06-C32-M01	1	1	M01	1	10		2		2	1	1	5	0	7	6	1	2		2					1	2	2		1	2	2	2	2	2	3	1	2		1	1	1	5	1	1	1	2	2
Q06-C32-M01-03	Q05	Q06-C32	Q06-C32-M01	1	1	M01	1	10		2		2	1	1	5	0	7	6	1	2		2					1	2	2		1	2	2	2	2	2	3	1	2		1	1	1	5	1	1	1	2	2
Q06-C33-M01-01	Q05	Q06-C33	Q06-C33-M01	1	1	M01	1	10		2		2	1	2			2	2	3								1	2	2		1	2	2	2	2	2	3	1	2		1	1	1	3	1	1	1	2	2
Q06-C33-M01-02	Q05	Q06-C33	Q06-C33-M01	1	1	M01	1	10		2		2	1	2			2	2	3								1	2	2		1	2	2	2	2	2	3	1	2		1	1	1	3	1	1	1	2	2
Q06-C34-M01-01	Q05	Q06-C34	Q06-C34-M01	1	1	M01	1	9		1		2	1	1	5	0	7	2	4	1		2					1	2	2		1	2	2	2	2	2	3	1	2		1	1	1	3	1	1	1	2	2
Q06-C34-M01-02	Q05	Q06-C34	Q06-C34-M01	1	1	M01	1	9		1		2	1	1	5	0	7	2	4	1		2					1	2	2		1	2	2	2	2	2	3	1	2		1	1	1	3	1	1	1	2	2
Q06-C34-M01-03	Q05	Q06-C34	Q06-C34-M01	1	1	M01	1	9		1		2	1	1	5	0	7	2	4	1		2					1	2	2		1	2	2	2	2	2	3	1	2		1	1	1	3	1	1	1	2	2
Q06-C35-M01-01	Q05	Q06-C35	Q06-C35-M01	1	1	M01	1	10		1		2	1	1	4	0	6	2	3								1	2	2		1	2	2	2	2	2	3	1	2		1	1	1	2	1	1	1	2	2
Q06-C36-M01-01	Q05	Q06-C36	Q06-C36-M01	1	1	M01	2	3		1		2		1	5	0	7	1	3								1	2	2		1	2	2	2	2	2	3	1	2		1	1	1	3	1	1	1	2	2
Q06-C36-M01-02	Q05	Q06-C36	Q06-C36-M01	1	1	M01	2	3		1		2		1	5	0	7	1	3								1	2	2		1	2	2	2	2	2	3	1	2		1	1	1	3	1	1	1	2	2
Q06-C36-M01-03	Q05	Q06-C36	Q06-C36-M01	1	1	M01	2	3		1		2		1	5	0	7	1	3								1	2	2		1	2	2	2	2	2	3	1	2		1	1	1	3	1	1	1	2	2
Q06-C36-M01-04	Q05	Q06-C36	Q06-C36-M01	1	1	M01	2	3		1		2		1	5	0	7	1	3								1	2	2		1	2	2	2	2	2	3	1	2		1	1	1	3	1	1	1	2	2
Q06-C37-M01-01	Q05	Q06-C37	Q06-C37-M01	1	1	M01	2	10		1		2		1	2	0	4	1	3								2	2	2		2	2	2	2	2	2	3	1	2		1	1	1	2	1	1	2	2	2
Q06-C37-M01-02	Q05	Q06-C37	Q06-C37-M01	1	1	M01	2	10		1		2		1	2	0	4	1	3								2	2	2		2	2	2	2	2	2	3	1	2		1	1	1	2	1	1	2	2	2
Q06-C38-M01-01	Q05	Q06-C38	Q06-C38-M01	1	1	M01	1	9		1		2	1	1	3	0	5	2	1	2		2					1	2	2		1	2	2	2	2	2	3	1	2		1	1	1	3	1	1	1	2	2
Q06-C38-M01-02	Q05	Q06-C38	Q06-C38-M01	1	1	M01	1	9		1		2	1	1	3	0	5	2	1	2		2					1	2	2		1	2	2	2	2	2	3	1	2		1	1	1	3	1	1	1	2	2
Q06-C38-M01-03	Q05	Q06-C38	Q06-C38-M01	1	1	M01	1	9		1		2	1	1	3	0	5	2	1	2		2					1	2	2		1	2	2	2	2	2	3	1	2		1	1	1	3	1	1	1	2	2
Q06-C38-M01-04	Q05	Q06-C38	Q06-C38-M01	1	1	M01	1	9		1		2	1	1	3	0	5	2	1	2		2					1	2	2		1	2	2	2	2	2	3	1	2		1	1	1	3	1	1	1	2	2
Q06-C39-M01-01	Q05	Q06-C39	Q06-C39-M01	1	1	M01	1	10		1		2	1	1	5	0	7	1	3								1	2	2		1	2	2	2	2	2	3	1	2		1	1	1	3	1	1	1	2	2
Q06-C39-M01-02	Q05	Q06-C39	Q06-C39-M01	1	1	M01	1	10		1		2	1	1	5	0	7	1	3								1	2	2		1	2	2	2	2	2	3	1	2		1	1	1	3	1	1	1	2	2
Q06-C39-M01-03	Q05	Q06-C39	Q06-C39-M01	1	1	M01	1	10		1		2	1	1	5	0	7	1	3								1	2	2		1	2	2	2	2	2	3	1	2		1	1	1	3	1	1	1	2	2
Q06-C39-M01-04	Q05	Q06-C39	Q06-C39-M01	1	1	M01	1	10		1		2	1	1	5	0	7	1	3								1	2	2		1	2	2	2	2	2	3	1	2		1	1	1	3	1	1	1	2	2
Q06-C40-M01-01	Q05	Q06-C40	Q06-C40-M01	1	1	M01	1	10		1		2	1	1	8	1	11	1	3								1	2	2		1	2	2	2	2	2	3	1	2		1	1	1	2	1	1	1	2	2
Q06-C40-M01-02	Q05	Q06-C40	Q06-C40-M01	1	1	M01	1	10		1		2	1	1	8	1	11	1	3								1	2	2		1	2	2	2	2	2	3	1	2		1	1	1	2	1	1	1	2	2
Q06-C40-M01-03	Q05	Q06-C40	Q06-C40-M01	1	1	M01	1	10		1		2	1	1	8	1	11	1	3								1	2	2		1	2	2	2	2	2	3	1	2		1	1	1	2	1	1	1	2	2
Q06-C40-M01-04	Q05	Q06-C40	Q06-C40-M01	1	1	M01	1	10		1		2	1	1	8	1	11	1	3								1	2	2		1	2	2	2	2	2	3	1	2		1	1	1	2	1	1	1	2	2
Q06-C40-M01-05	Q05	Q06-C40	Q06-C40-M01	1	1	M01	1	10		1		2	1	1	8	1	11	1	3								1	2	2		1	2	2	2	2	2	3	1	2		1	1	1	2	1	1	1	2	2
Q06-C40-M01-06	Q05	Q06-C40	Q06-C40-M01	1	1	M01	1	10		1		2	1	1	8	1	11	1	3								1	2	2		1	2	2	2	2	2	3	1	2		1	1	1	2	1	1	1	2	2
Q06-C40-M01-07	Q05	Q06-C40	Q06-C40-M01	1	1	M01	1	10		1		2	1	1	8	1	11	1	3								1	2	2		1	2	2	2	2	2	3	1	2		1	1	1	2	1	1	1	2	2
Q06-C40-M01-08	Q05	Q06-C40	Q06-C40-M01	1	1	M01	1	10		1		2	1	1	8	1	11	1	3								1	2	2		1	2	2	2	2	2	3	1	2		1	1	1	2	1	1	1	2	2
Q06-C40-M01-09	Q05	Q06-C40	Q06-C40-M01	1	1	M01	1	10		1		2	1	1	8	1	11	1	3								1	2	2		1	2	2	2	2	2	3	1	2		1	1	1	2	1	1	1	2	2
Q06-C41-M01-01	Q05	Q06-C41	Q06-C41-M01	1	1	M01	2	10		1		2		1	2	0	3	1	3								1	2	2		1	2	2	2	2	2	3	1	2		1	1	1	1	1	1	1	2	2
Q06-C42-M01-01	Q05	Q06-C42	Q06-C42-M01	1	1	M01	2	10		1		2		1	5	0	7	1	3								2	2	2		1	2	2	2	2	2	3	1	2		1	1	1	1	1	1	2	2	2
Q06-C42-M01-02	Q05	Q06-C42	Q06-C42-M01	1	1	M01	2	10		1		2		1	5	0	7	1	3								2	2	2		1	2	2	2	2	2	3	1	2		1	1	1	1	1	1	2	2	2
Q06-C43-M01-01	Q05	Q06-C43	Q06-C43-M01	1	1	M01	2	3		1		2		2			3	1	3								1	2	2		1	2	2	2	2	2	3	1	2		1	1	1	1	1	1	1	2	2
Q06-C44-M01-01	Q05	Q06-C44	Q06-C44-M01	1	1	M01	2	3		1		2		1	2	0	4	1	3								1	2	2		1	2	2	2	2	2	3	1	2		1	1	1	3	1	1	1	2	2
Q06-C44-M01-02	Q05	Q06-C44	Q06-C44-M01	1	1	M01	2	3		1		2		1	2	0	4	1	3								1	2	2		1	2	2	2	2	2	3	1	2		1	1	1	3	1	1	1	2	2
Q06-C44-M01-03	Q05	Q06-C44	Q06-C44-M01	1	1	M01	2	3		1		2		1	2	0	4	1	3								1	2	2		1	2	2	2	2	2	3	1	2		1	1	1	3	1	1	1	2	2
Q06-C45-M01-01	Q05	Q06-C45	Q06-C45-M01	1	1	M01	2	3		1		2		1	1	0	3	1	3								1	2	2		1	2	2	2	2	2	3	1	2		1	1	1	3	1	1	1	2	2
Q06-C46-M01-01	Q05	Q06-C46	Q06-C46-M01	1	1	M01	2	10		1		2		1	3	0	5	1	3								1	2	2		1	2	2	2	2	2	3	1	2		1	1	1	2	1	1	1	2	2
Q06-C47-M01-01	Q05	Q06-C47	Q06-C47-M01	1	1	M01	1	10		1		2	1	1	3	0	5	1	3								1	2	2		2	2	2	1	2	2	3	1	2		1	1	1	2	1	1	2	2	2
Q06-C47-M01-02	Q05	Q06-C47	Q06-C47-M01	1	1	M01	1	10		1		2	1	1	3	0	5	1	3								1	2	2		2	2	2	1	2	2	3	1	2		1	1	1	2	1	1	2	2	2
Q06-C49-M01-01	Q05	Q06-C49	Q06-C49-M01	1	1	M01	2	10		1		2		1	3	0	5	1	3								1	2	2		1	2	2	2	2	2	3	1	2		1	1	1	1	1	1	1	2	2
Q06-C50-M01-01	Q05	Q06-C50	Q06-C50-M01	1	1	M01	1	10		1		2	2	1	2	2	3	2	4	1		1	1	1	1		1	2	2		1	2	2	2	2	2	3	1	2		1	2	2	2	2	1	1	2	2
Q06-C50-M01-03	Q05	Q06-C50	Q06-C50-M01	1	1	M01	1	10		1		2	2	1	2	2	3	2	4	1		1	1	1	1		1	2	2		1	2	2	2	2	2	3	1	2		1	2	2	2	2	1	1	2	2
Q06-C50-M01-04	Q05	Q06-C50	Q06-C50-M01	1	1	M01	1	10		1		2	2	1	2	2	3	2	4	1		1	1	1	1		1	2	2		1	2	2	2	2	2	3	1	2		1	2	2	2	2	1	1	2	2
Q06-C50-M01-05	Q05	Q06-C50	Q06-C50-M01	1	1	M01	1	10		1		2	2	1	2	2	3	2	4	1		1	1	1	1		1	2	2		1	2	2	2	2	2	3	1	2		1	2	2	2	2	1	1	2	2
Q06-C50-M01-06	Q05	Q06-C50	Q06-C50-M01	1	1	M01	1	10		1		2	2	1	2	2	3	2	4	1		1	1	1	1		1	2	2		1	2	2	2	2	2	3	1	2		1	2	2	2	2	1	1	2	2
Q06-C50-M02-02	Q05	Q06-C50	Q06-C50-M02	1	2	M02	1	10		1		1		2				2	3								1	2	2		1	2	2	2	2	2	3	1	2		1	2	2	2	2	1	1	2	2
Q06-C50-M02-03	Q05	Q06-C50	Q06-C50-M02	1	2	M02	1	10		1		1		2				2	3								1	2	2		1	2	2	2	2	2	3	1	2		1	2	2	2	2	1	1	2	2
Q06-C50-M02-04	Q05	Q06-C50	Q06-C50-M02	1	2	M02	1	10		1		1		2				2	3								1	2	2		1	2	2	2	2	2	3	1	2		1	2	2	2	2	1	1	2	2
Q06-C50-M02-05	Q05	Q06-C50	Q06-C50-M02	1	2	M02	1	10		1		1		2				2	3								1	2	2		1	2	2	2	2	2	3	1	2		1	2	2	2	2	1	1	2	2
Q06-C50-M02-06	Q05	Q06-C50	Q06-C50-M02	1	2	M02	1	10		1		1		2				2	3								1	2	2		1	2	2	2	2	2	3	1	2		1	2	2	2	2	1	1	2	2
Q06-C51-M01-04	Q05	Q06-C51	Q06-C51-M01	1	1	M01	1	10		1		2	2	1	3	1	4	2	1	1		1	1	1	1		1	2	2		1	2	2	2	2	2	3	1	2		2	2	2	2	2	1	1	2	2
Q06-C51-M01-05	Q05	Q06-C51	Q06-C51-M01	1	1	M01	1	10		1		2	2	1	3	1	4	2	1	1		1	1	1	1		1	2	2		1	2	2	2	2	2	3	1	2		2	2	2	2	2	1	1	2	2
Q06-C51-M01-06	Q05	Q06-C51	Q06-C51-M01	1	1	M01	1	10		1		2	2	1	3	1	4	2	1	1		1	1	1	1		1	2	2		1	2	2	2	2	2	3	1	2		2	2	2	2	2	1	1	2	2
Q06-C55-M01-03	Q05	Q06-C55	Q06-C55-M01	1	1	M01	1	3		1		2	1	1	2	0	2	2	3								1	2	2		1	2	2	2	2	2	3	1	2		1	1	1	1	1	1	1	2	2
Q06-C55-M01-04	Q05	Q06-C55	Q06-C55-M01	1	1	M01	1	3		1		2	1	1	2	0	2	2	3								1	2	2		1	2	2	2	2	2	3	1	2		1	1	1	1	1	1	1	2	2
Q06-C55-M01-05	Q05	Q06-C55	Q06-C55-M01	1	1	M01	1	3		1		2	1	1	2	0	2	2	3								1	2	2		1	2	2	2	2	2	3	1	2		1	1	1	1	1	1	1	2	2
Q06-C56-M01-02	Q05	Q06-C56	Q06-C56-M01	1	1	M01	1	10		1		2	1	1	2	1	26	1	3								1	2	2		1	2	2	2	2	2	3	1	2		1	1	1	1	1	1	1	2	2
Q06-C59-M02-02	Q05	Q06-C59	Q06-C59-M02	1	2	M02	1	10		1		2	1	2			2	2	3								1	2	2		1	2	2	2	2	2	3	1	2		1	1	1	1	1	1	1	2	2
Q06-C59-M03-02	Q05	Q06-C59	Q06-C59-M03	1	3	M03	2	10		1		2		1	3	0	3	2	3								1	2	2		1	2	2	2	2	2	3	1	2		1	1	1	1	1	1	1	2	2
Q06-C60-M02-02	Q05	Q06-C60	Q06-C60-M02	1	1	M02	1	3		1		2	1	2			2	2	3								1	2	2		1	2	2	2	2	2	3	1	2		1	1	1	1	1	1	1	2	2
Q06-C61-M02-02	Q05	Q06-C61	Q06-C61-M02	1	2	M02	2	10		1		2		1	2	0	2	1	3								1	2	2		1	2	2	2	2	2	3	1	2		1	1	1	1	1	1	1	2	2
Q06-C63-M01-02	Q05	Q06-C63	Q06-C63-M01	1	1	M01	2	3		1		1		1	2	0	3	2	4	1		2					1	2	2		1	2	2	2	2	2	3	1	2		1	1	1	1	1	1	1	2	2
Q06-C63-M02-02	Q05	Q06-C63	Q06-C63-M02	1	2	M02	2	3		1		1		1	1	0	1	2	5								1	2	2		1	2	2	2	2	2	3	1	2		1	1	1	1	1	1	1	2	2
Q06-C64-M01-02	Q05	Q06-C64	Q06-C64-M01	1	1	M01	2	3		1		1		2			1	2	6								1	2	2		1	2	2	2	2	2	3	1	2		1	1	1	1	1	1	1	2	2
Q06-C65-M01-02	Q05	Q06-C65	Q06-C65-M01	1	1	M01	2	10		1		2		1	2	3	5	1	3								1	2	2		1	2	2	2	2	2	3	1	2		1	1	1	1	1	1	1	2	2
Q06-C65-M02-02	Q05	Q06-C65	Q06-C65-M02	1	2	M02	2	3		1		2		2			2	2	3								1	2	2		1	2	2	2	2	2	3	1	2		1	1	1	1	1	1	1	2	2
Q06-C67-M01-02	Q05	Q06-C67	Q06-C67-M01	1	1	M01	2	3		1		2		1	2	2	2	2	4	1		1	1	1	1		1	2	2		1	2	2	2	2	2	3	1	2		1	1	1	1	1	1	1	2	2
Q06-C67-M01-03	Q05	Q06-C67	Q06-C67-M01	1	1	M01	2	3		1		2		1	2	2	2	2	4	1		1	1	1	1		1	2	2		1	2	2	2	2	2	3	1	2		1	1	1	1	1	1	1	2	2
Q06-C67-M02-02	Q05	Q06-C67	Q06-C67-M02	1	2	M02	2	3		1		1		2			1	2	6								1	2	2		1	2	2	2	2	2	3	1	2		1	1	1	1	1	1	1	2	2
Q06-C68-M01-02	Q05	Q06-C68	Q06-C68-M01	1	1	M01	1	3		1		2	1	1	2	0	2	2	1	1		2					1	2	2		1	2	2	2	2	2	3	1	2		1	1	1	1	1	1	1	2	2
Q06-C68-M02-02	Q05	Q06-C68	Q06-C68-M02	1	2	M02	1	10		1		2	1	1	2	1	3	2	3								1	2	2		1	2	2	2	2	2	3	1	2		1	1	1	1	1	1	1	2	2
Q06-C68-M02-03	Q05	Q06-C68	Q06-C68-M02	1	2	M02	1	10		1		2	1	1	2	1	3	2	3								1	2	2		1	2	2	2	2	2	3	1	2		1	1	1	1	1	1	1	2	2
Q06-C68-M02-04	Q05	Q06-C68	Q06-C68-M02	1	2	M02	1	10		1		2	1	1	2	1	3	2	3								1	2	2		1	2	2	2	2	2	3	1	2		1	1	1	1	1	1	1	2	2
Q06-C70-M01-02	Q05	Q06-C70	Q06-C70-M01	1	1	M01	1	10		2		2	1	1	3	0	4	2	1	1		1	1	1	1		1	2	2		1	2	2	2	2	2	3	1	3		2	2	2	2	1	1	1	2	2
Q06-C70-M01-03	Q05	Q06-C70	Q06-C70-M01	1	1	M01	1	10		2		2	1	1	3	0	4	2	1	1		1	1	1	1		1	2	2		1	2	2	2	2	2	3	1	3		2	2	2	2	1	1	1	2	2
Q06-C70-M01-04	Q05	Q06-C70	Q06-C70-M01	1	1	M01	1	10		2		2	1	1	3	0	4	2	1	1		1	1	1	1		1	2	2		1	2	2	2	2	2	3	1	3		2	2	2	2	1	1	1	2	2
Q06-C70-M01-05	Q05	Q06-C70	Q06-C70-M01	1	1	M01	1	10		2		2	1	1	3	0	4	2	1	1		1	1	1	1		1	2	2		1	2	2	2	2	2	3	1	3		2	2	2	2	1	1	1	2	2
Q06-C70-M02-02	Q05	Q06-C70	Q06-C70-M02	1	2	M02	1	6		2		2	1	1	2	0	3	2	1	1		1	1	1	1		1	2	2		1	2	2	2	2	2	3	1	2		1	1	1	1	1	1	1	2	2
Q06-C70-M02-03	Q05	Q06-C70	Q06-C70-M02	1	2	M02	1	6		2		2	1	1	2	0	3	2	1	1		1	1	1	1		1	2	2		1	2	2	2	2	2	3	1	2		1	1	1	1	1	1	1	2	2
Q06-C71-M01-02	Q05	Q06-C71	Q06-C71-M01	1	1	M01	1	10		1		2	2	1	4	2	7	2	3								1	2	2		1	2	2	2	2	2	3	1	2		1	1	1	1	1	1	1	2	2
Q06-C71-M01-03	Q05	Q06-C71	Q06-C71-M01	1	1	M01	1	10		1		2	2	1	4	2	7	2	3								1	2	2		1	2	2	2	2	2	3	1	2		1	1	1	1	1	1	1	2	2
Q06-C71-M02-02	Q05	Q06-C71	Q06-C71-M02	1	2	M02	1	10		1		2	2	2			2	2	3								1	2	2		1	2	2	2	2	2	3	1	2		1	1	1	1	1	1	1	2	2
Q06-C72-M01-02	Q05	Q06-C72	Q06-C72-M01	1	1	M01	2	10		1		2		1	3	1	4	2	3								1	2	2		1	2	2	2	2	2	3	1	2		2	2	2	1	1	1	1	2	2
Q06-C72-M01-03	Q05	Q06-C72	Q06-C72-M01	1	1	M01	2	10		1		2		1	3	1	4	2	3								1	2	2		1	2	2	2	2	2	3	1	2		2	2	2	1	1	1	1	2	2
Q06-C72-M02-02	Q05	Q06-C72	Q06-C72-M02	1	2	M02	2	10		1		2		1	3	1	4	2	3								1	2	2		1	2	2	2	2	2	3	1	2		1	2	1	2	1	1	1	2	2
Q06-C72-M02-03	Q05	Q06-C72	Q06-C72-M02	1	2	M02	2	10		1		2		1	3	1	4	2	3								1	2	2		1	2	2	2	2	2	3	1	2		1	2	1	2	1	1	1	2	2
Q06-C73-M01-02	Q05	Q06-C73	Q06-C73-M01	1	1	M01	2	10		1		2		1	2	1	19	2	3								1	2	2		1	2	2	2	2	2	3	1	2		2	1	1	1	1	1	1	2	2
Q06-C73-M02-02	Q05	Q06-C73	Q06-C73-M02	1	2	M02	2	10		1		2		1	3	2	4	2	4	4		1	4	4	4		1	2	2		1	2	2	2	2	2	3	1	2		3	3	2	4	3	1	1	2	2
Q06-C75-M01-02	Q05	Q06-C75	Q06-C75-M01	1	1	M01	1	10		1		2	1	1	2	1	4	1	3								1	2	2		1	2	2	2	2	2	3	1	2		1	1	1	1	1	1	1	2	2
Q06-C75-M02-02	Q05	Q06-C75	Q06-C75-M02	1	2	M02	1	10		1		2	1	1	2	0	3	1	3								2	2	2		2	2	2	2	2	2	3	1	2		1	0	1	0	1	1	2	2	2
Q06-C75-M02-03	Q05	Q06-C75	Q06-C75-M02	1	2	M02	1	10		1		2	1	1	2	0	3	1	3								2	2	2		2	2	2	2	2	2	3	1	2		1	0	1	0	1	1	2	2	2
Q06-C76-M01-02	Q05	Q06-C76	Q06-C76-M01	1	1	M01	2	10		1		2		2			2	1	3								2	2	2		2	2	2	2	2	2	3	1	2		1	1	1	1	1	1	2	1	2
Q06-C76-M01-03	Q05	Q06-C76	Q06-C76-M01	1	1	M01	2	10		1		2		2			2	1	3								2	2	2		2	2	2	2	2	2	3	1	2		1	1	1	1	1	1	2	1	2
Q06-C76-M01-04	Q05	Q06-C76	Q06-C76-M01	1	1	M01	2	10		1		2		2			2	1	3								2	2	2		2	2	2	2	2	2	3	1	2		1	1	1	1	1	1	2	1	2
Q06-C76-M02-02	Q05	Q06-C76	Q06-C76-M02	1	2	M02	2	10		1		1		2			2	2	3								2	2	2		2	2	2	2	2	2	3	1	2		1	1	1	1	1	1	2	2	2
Q06-C77-M01-02	Q05	Q06-C77	Q06-C77-M01	1	1	M01	2	10		1		2		1	1	2	3	2	3								2	2	2		2	2	2	2	2	2	3	1	2		1	1	1	1	1	1	2	2	2
Q06-C77-M02-02	Q05	Q06-C77	Q06-C77-M02	1	2	M02	2	10		1		2		1	2	2	5	1	3								1	2	2		1	2	2	2	2	2	3	1	2		1	1	1	1	1	1	1	2	2
Q06-C77-M02-03	Q05	Q06-C77	Q06-C77-M02	1	2	M02	2	10		1		2		1	2	2	5	1	3								1	2	2		1	2	2	2	2	2	3	1	2		1	1	1	1	1	1	1	2	2
Q06-C78-M01-02	Q05	Q06-C78	Q06-C78-M01	1	1	M01	2	10		1		1		1	2	1	16	1	3								1	2	2		1	2	2	2	2	2	3	1	2		1	1	1	1	1	1	1	2	2
Q06-C78-M02-02	Q05	Q06-C78	Q06-C78-M02	1	2	M02	2	10		1		2		1	2	0	4	1	3								1	2	2		1	2	2	2	2	2	3	1	2		1	1	1	1	1	1	1	2	2
Q06-C79-M01-02	Q05	Q06-C79	Q06-C79-M01	1	1	M01	2	10		1		2		1	2	0	3	1	3								1	2	2		1	2	2	2	2	2	3	1	2		1	1	1	1	1	1	1	2	2
Q06-C79-M02-02	Q05	Q06-C79	Q06-C79-M02	1	2	M02	1	10		1		1		2			1	2	6								1	2	2		1	2	2	2	2	2	3	1	2		1	1	1	1	1	1	1	2	2
Q06-C79-M02-03	Q05	Q06-C79	Q06-C79-M02	1	2	M02	1	10		1		1		2			1	2	6								1	2	2		1	2	2	2	2	2	3	1	2		1	1	1	1	1	1	1	2	2
Q06-C79-M02-04	Q05	Q06-C79	Q06-C79-M02	1	2	M02	1	10		1		1		2			1	2	6								1	2	2		1	2	2	2	2	2	3	1	2		1	1	1	1	1	1	1	2	2
Q06-C79-M02-05	Q05	Q06-C79	Q06-C79-M02	1	2	M02	1	10		1		1		2			1	2	6								1	2	2		1	2	2	2	2	2	3	1	2		1	1	1	1	1	1	1	2	2
Q06-C80-M01-02	Q05	Q06-C80	Q06-C80-M01	1	1	M01	1	10		1		2	1	1	2	0	16	1	3								1	2	2		1	2	2	2	2	2	3	1	2		1	1	1	1	1	1	1	2	2
Q06-C80-M01-03	Q05	Q06-C80	Q06-C80-M01	1	1	M01	1	10		1		2	1	1	2	0	16	1	3								1	2	2		1	2	2	2	2	2	3	1	2		1	1	1	1	1	1	1	2	2
Q06-C80-M02-02	Q05	Q06-C80	Q06-C80-M02	1	2	M02	1	10		1		2	1	1	1	0	2	2	3								1	2	2		1	2	2	2	2	2	3	1	2		1	1	1	1	1	1	1	2	2
Q06-C80-M02-03	Q05	Q06-C80	Q06-C80-M02	1	2	M02	1	10		1		2	1	1	1	0	2	2	3								1	2	2		1	2	2	2	2	2	3	1	2		1	1	1	1	1	1	1	2	2
Q06-C81-M01-02	Q05	Q06-C81	Q06-C81-M01	1	1	M01	2	10		1		2		1	2	0	3	2	3								1	2	2		1	2	2	2	2	2	3	1	2		1	1	1	1	1	1	1	2	2
Q06-C81-M02-02	Q05	Q06-C81	Q06-C81-M02	1	2	M02	2	10		1		2		1	2	0	3	1	3								1	2	2		1	2	2	2	2	2	3	1	2		1	1	1	1	1	1	1	2	2
Q06-C81-M02-03	Q05	Q06-C81	Q06-C81-M02	1	2	M02	2	10		1		2		1	2	0	3	1	3								1	2	2		1	2	2	2	2	2	3	1	2		1	1	1	1	1	1	1	2	2
Q06-C82-M01-02	Q05	Q06-C82	Q06-C82-M01	1	1	M01	1	10		1		2	1	2				2	3								1	2	2		1	2	2	2	2	2	3	1	2		2	2	2	2	2	1	1	2	2
Q06-C82-M01-03	Q05	Q06-C82	Q06-C82-M01	1	1	M01	1	10		1		2	1	2				2	3								1	2	2		1	2	2	2	2	2	3	1	2		2	2	2	2	2	1	1	2	2
Q06-C82-M01-04	Q05	Q06-C82	Q06-C82-M01	1	1	M01	1	10		1		2	1	2				2	3								1	2	2		1	2	2	2	2	2	3	1	2		2	2	2	2	2	1	1	2	2
Q06-C82-M01-05	Q05	Q06-C82	Q06-C82-M01	1	1	M01	1	10		1		2	1	2				2	3								1	2	2		1	2	2	2	2	2	3	1	2		2	2	2	2	2	1	1	2	2
Q06-C83-M01-02	Q05	Q06-C83	Q06-C83-M01	1	1	M01	1	10		1		2	1	1	2	0	3	2	3								2	2	2		2	2	2	2	2	2	3	1	2		1	0	1	0	1	1	2	2	2
Q06-C83-M01-03	Q05	Q06-C83	Q06-C83-M01	1	1	M01	1	10		1		2	1	1	2	0	3	2	3								2	2	2		2	2	2	2	2	2	3	1	2		1	0	1	0	1	1	2	2	2
Q06-C83-M02-02	Q05	Q06-C83	Q06-C83-M02	1	2	M02	2	10		1		2		1	2	0	3	2	3								2	2	2		2	2	2	2	2	2	3	1	2		1	0	1	0	1	1	2	2	2
Q06-C83-M02-03	Q05	Q06-C83	Q06-C83-M02	1	2	M02	2	10		1		2		1	2	0	3	2	3								2	2	2		2	2	2	2	2	2	3	1	2		1	0	1	0	1	1	2	2	2
Q06-C83-M02-04	Q05	Q06-C83	Q06-C83-M02	1	2	M02	2	10		1		2		1	2	0	3	2	3								2	2	2		2	2	2	2	2	2	3	1	2		1	0	1	0	1	1	2	2	2
Q06-C84-M01-02	Q05	Q06-C84	Q06-C84-M01	1	1	M01	1	10		1		2	1	1	2	0	3	1	3								2	2	2		2	2	2	2	2	2	3	1	2		1	0	1	0	3	1	2	2	2
Q06-C84-M01-03	Q05	Q06-C84	Q06-C84-M01	1	1	M01	1	10		1		2	1	1	2	0	3	1	3								2	2	2		2	2	2	2	2	2	3	1	2		1	0	1	0	3	1	2	2	2
Q06-C84-M01-04	Q05	Q06-C84	Q06-C84-M01	1	1	M01	1	10		1		2	1	1	2	0	3	1	3								2	2	2		2	2	2	2	2	2	3	1	2		1	0	1	0	3	1	2	2	2
Q06-C84-M02-02	Q05	Q06-C84	Q06-C84-M02	1	2	M02	2	10		1		2		1	2	0	2	1	3								2	2	2		2	2	2	2	2	2	3	1	2		1	0	1	0	1	1	2	2	2
Q06-C84-M02-03	Q05	Q06-C84	Q06-C84-M02	1	2	M02	2	10		1		2		1	2	0	2	1	3								2	2	2		2	2	2	2	2	2	3	1	2		1	0	1	0	1	1	2	2	2
Q06-C85-M01-02	Q05	Q06-C85	Q06-C85-M01	1	1	M01	1	10		1		2	1	1	2	2	4	2	3								1	2	2		1	2	2	2	2	2	3	1	2		1	1	1	1	1	1	1	2	2
Q06-C85-M01-03	Q05	Q06-C85	Q06-C85-M01	1	1	M01	1	10		1		2	1	1	2	2	4	2	3								1	2	2		1	2	2	2	2	2	3	1	2		1	1	1	1	1	1	1	2	2
Q06-C85-M01-04	Q05	Q06-C85	Q06-C85-M01	1	1	M01	1	10		1		2	1	1	2	2	4	2	3								1	2	2		1	2	2	2	2	2	3	1	2		1	1	1	1	1	1	1	2	2
Q06-C85-M01-05	Q05	Q06-C85	Q06-C85-M01	1	1	M01	1	10		1		2	1	1	2	2	4	2	3								1	2	2		1	2	2	2	2	2	3	1	2		1	1	1	1	1	1	1	2	2
Q06-C85-M02-02	Q05	Q06-C85	Q06-C85-M02	1	2	M02	1	3		1		1		2				1	6								1	2	2		1	2	2	2	2	2	3	1	2		1	1	1	1	1	1	1	2	2
Q06-C85-M02-03	Q05	Q06-C85	Q06-C85-M02	1	2	M02	1	3		1		1		2				1	6								1	2	2		1	2	2	2	2	2	3	1	2		1	1	1	1	1	1	1	2	2
Q06-C87-M01-02	Q05	Q06-C87	Q06-C87-M01	1	1	M01	1	11		1		1		1	2	0	3	2	3								1	2	2		1	2	2	2	2	2	3	1	2		1	1	1	1	1	1	1	2	2
Q06-C87-M01-03	Q05	Q06-C87	Q06-C87-M01	1	1	M01	1	11		1		1		1	2	0	3	2	3								1	2	2		1	2	2	2	2	2	3	1	2		1	1	1	1	1	1	1	2	2
Q06-C87-M02-02	Q05	Q06-C87	Q06-C87-M02	1	2	M02	2	11		1		2		1	1	0	2	2	3								1	2	2		1	2	2	2	2	2	3	1	2		1	1	1	1	2	1	1	2	2
Q06-C87-M02-03	Q05	Q06-C87	Q06-C87-M02	1	2	M02	2	11		1		2		1	1	0	2	2	3								1	2	2		1	2	2	2	2	2	3	1	2		1	1	1	1	2	1	1	2	2
Q06-C88-M01-02	Q05	Q06-C88	Q06-C88-M01	1	1	M01	2	11		1		1		2			3	1	3								1	2	2		1	2	2	2	2	2	3	1	2		1	1	1	1	1	1	1	2	2
Q06-C88-M02-02	Q05	Q06-C88	Q06-C88-M02	1	2	M02	1	10		1		2	1	1	2	2	4	1	3								1	2	2		1	2	2	2	2	2	3	1	2		1	1	1	1	1	1	1	2	2
Q06-C88-M02-03	Q05	Q06-C88	Q06-C88-M02	1	2	M02	1	10		1		2	1	1	2	2	4	1	3								1	2	2		1	2	2	2	2	2	3	1	2		1	1	1	1	1	1	1	2	2
Q06-C88-M02-04	Q05	Q06-C88	Q06-C88-M02	1	2	M02	1	10		1		2	1	1	2	2	4	1	3								1	2	2		1	2	2	2	2	2	3	1	2		1	1	1	1	1	1	1	2	2
Q06-C88-M02-05	Q05	Q06-C88	Q06-C88-M02	1	2	M02	1	10		1		2	1	1	2	2	4	1	3								1	2	2		1	2	2	2	2	2	3	1	2		1	1	1	1	1	1	1	2	2
Q06-C88-M02-06	Q05	Q06-C88	Q06-C88-M02	1	2	M02	1	10		1		2	1	1	2	2	4	1	3								1	2	2		1	2	2	2	2	2	3	1	2		1	1	1	1	1	1	1	2	2
Q07-C01-M01-01	Q06	Q07-C01	Q07-C01-M01	1	1	M01	1	3		1		2	1	1	4	4	6	2	2	7		2					1	2	2		1	2	2	2	2	2	3	2	3		2	1	1	2	1	1	1	2	2
Q07-C03-M01-01	Q06	Q07-C03	Q07-C03-M01	1	1	M01	1	3		1		2	1	1	4	1	7	2	2	7		2					2	2	2		1	2	2	2	2	2	3	3	2		1	1	1	2	1	2	1	2	2
Q07-C04-M01-01	Q06	Q07-C04	Q07-C04-M01	1	1	M01	2	3		1		2		1	4	2	9	2	2	7		2					2	2	2		1	2	2	2	2	2	3	3	2		1	1	1	2	1	2	1	2	1
Q07-C04-M01-02	Q06	Q07-C04	Q07-C04-M01	1	1	M01	2	3		1		2		1	4	2	9	2	2	7		2					2	2	2		1	2	2	2	2	2	3	3	2		1	1	1	2	1	2	1	2	1
Q07-C06-M01-01	Q06	Q07-C06	Q07-C06-M01	1	1	M01	1	3		1		2	1	1	4	0	6	2	2	7		2					2	2	2		1	2	1	2	2	2	3	3	2		1	1	0	2	1	2	2	2	2
Q07-C06-M01-02	Q06	Q07-C06	Q07-C06-M01	1	1	M01	1	3		1		2	1	1	4	0	6	2	2	7		2					2	2	2		1	2	1	2	2	2	3	3	2		1	1	0	2	1	2	2	2	2
Q07-C06-M01-03	Q06	Q07-C06	Q07-C06-M01	1	1	M01	1	3		1		2	1	1	4	0	6	2	2	7		2					2	2	2		1	2	1	2	2	2	3	3	2		1	1	0	2	1	2	2	2	2
Q07-C07-M01-01	Q06	Q07-C07	Q07-C07-M01	1	1	M01	2	5		1		4		1	9	0	8	2	5								2	2	2		1	2	2	2	2	2	3	3	2		1	1	1	3	0	2	1	2	2
Q07-C08-M01-01	Q06	Q07-C08	Q07-C08-M01	1	1	M01	1	10		1		2	2	1	8	0	11	2	1	1		2					1	2	2		1	2	2	2	2	2	3	3	1	2	2	2	1	4	1	2	1	2	2
Q07-C08-M01-02	Q06	Q07-C08	Q07-C08-M01	1	1	M01	1	10		1		2	2	1	8	0	11	2	1	1		2					1	2	2		1	2	2	2	2	2	3	3	1	2	2	2	1	4	1	2	1	2	2
Q07-C08-M01-03	Q06	Q07-C08	Q07-C08-M01	1	1	M01	1	10		1		2	2	1	8	0	11	2	1	1		2					1	2	2		1	2	2	2	2	2	3	3	1	2	2	2	1	4	1	2	1	2	2
Q07-C09-M01-04	Q06	Q07-C09	Q07-C09-M01	1	1	M01	1	3		1		2	1	1	5	5	7	2	1	8		1	8	7	7		2	2	2		1	2	2	2	2	2	3	2	1	3	2	1	1	2	0	2	1	2	2
Q07-C10-M01-01	Q06	Q07-C10	Q07-C10-M01	1	1	M01	2	3		1		2		1	2	1	4	2	5								1	2	2		1	2	2	2	2	2	3	2	3		1	1	1	2	1	2	1	2	2
Q07-C10-M01-02	Q06	Q07-C10	Q07-C10-M01	1	1	M01	2	3		1		2		1	2	1	4	2	5								1	2	2		1	2	2	2	2	2	3	2	3		1	1	1	2	1	2	1	2	2
Q07-C11-M01-01	Q06	Q07-C11	Q07-C11-M01	1	1	M01	2	3		1		2		1	1	1	3	1	5								2	2	2		1	2	2	2	2	2	3	3	2		1	1	1	2	1	2	1	2	2
Q07-C11-M01-02	Q06	Q07-C11	Q07-C11-M01	1	1	M01	2	3		1		2		1	1	1	3	1	5								2	2	2		1	2	2	2	2	2	3	3	2		1	1	1	2	1	2	1	2	2
Q07-C12-M01-01	Q06	Q07-C12	Q07-C12-M01	1	1	M01	1	3		1		1		2			6	6	2	7		1	7	7	7		1	2	2		1	2	2	2	2	2	3	2	1	1	1	1	1	1	1	1	1	2	2
Q07-C12-M01-02	Q06	Q07-C12	Q07-C12-M01	1	1	M01	1	3		1		1		2			6	6	2	7		1	7	7	7		1	2	2		1	2	2	2	2	2	3	2	1	1	1	1	1	1	1	1	1	2	2
Q07-C13-M01-01	Q06	Q07-C13	Q07-C13-M01	1	1	M01	2	4		1		2		1	2	0	4	3	5								2	2	2		1	2	2	2	2	2	3	3	2		1	1	1	2	1	1	1	2	2
Q07-C14-M01-01	Q06	Q07-C14	Q07-C14-M01	1	1	M01	2	99	BOZO	1		4		1	6	0	9	2	5								2	2	2		1	2	2	2	2	2	3	3	2		1	1	1	2	1	1	1	2	2
Q07-C14-M01-02	Q06	Q07-C14	Q07-C14-M01	1	1	M01	2	99	BOZO	1		4		1	6	0	9	2	5								2	2	2		1	2	2	2	2	2	3	3	2		1	1	1	2	1	1	1	2	2
Q07-C14-M01-03	Q06	Q07-C14	Q07-C14-M01	1	1	M01	2	99	BOZO	1		4		1	6	0	9	2	5								2	2	2		1	2	2	2	2	2	3	3	2		1	1	1	2	1	1	1	2	2
Q07-C14-M01-04	Q06	Q07-C14	Q07-C14-M01	1	1	M01	2	99	BOZO	1		4		1	6	0	9	2	5								2	2	2		1	2	2	2	2	2	3	3	2		1	1	1	2	1	1	1	2	2
Q07-C15-M01-01	Q06	Q07-C15	Q07-C15-M01	1	1	M01	2	3		1		1		1	6	1	8	2	5								1	2	2		1	2	2	2	2	2	3	3	2		1	1	1	3	1	1	1	2	2
Q07-C15-M01-02	Q06	Q07-C15	Q07-C15-M01	1	1	M01	2	3		1		1		1	6	1	8	2	5								1	2	2		1	2	2	2	2	2	3	3	2		1	1	1	3	1	1	1	2	2
Q07-C15-M01-03	Q06	Q07-C15	Q07-C15-M01	1	1	M01	2	3		1		1		1	6	1	8	2	5								1	2	2		1	2	2	2	2	2	3	3	2		1	1	1	3	1	1	1	2	2
Q07-C16-M01-01	Q06	Q07-C16	Q07-C16-M01	1	1	M01	2	3		1		4		1	9	2	7	6	4	1		2					2	2	2		1	2	2	2	2	2	3	3	2		1	2	1	3	1	1	1	2	2
Q07-C17-M01-01	Q06	Q07-C17	Q07-C17-M01	1	1	M01	2	3		1		1		2			6	3	3								2	2	2		1	2	2	2	2	2	3	3	2		1	1	1	3	1	1	1	2	2
Q07-C17-M01-02	Q06	Q07-C17	Q07-C17-M01	1	1	M01	2	3		1		1		2			6	3	3								2	2	2		1	2	2	2	2	2	3	3	2		1	1	1	3	1	1	1	2	2
Q07-C17-M01-03	Q06	Q07-C17	Q07-C17-M01	1	1	M01	2	3		1		1		2			6	3	3								2	2	2		1	2	2	2	2	2	3	3	2		1	1	1	3	1	1	1	2	2
Q07-C17-M01-04	Q06	Q07-C17	Q07-C17-M01	1	1	M01	2	3		1		1		2			6	3	3								2	2	2		1	2	2	2	2	2	3	3	2		1	1	1	3	1	1	1	2	2
Q07-C17-M01-05	Q06	Q07-C17	Q07-C17-M01	1	1	M01	2	3		1		1		2			6	3	3								2	2	2		1	2	2	2	2	2	3	3	2		1	1	1	3	1	1	1	2	2
Q07-C17-M01-06	Q06	Q07-C17	Q07-C17-M01	1	1	M01	2	3		1		1		2			6	3	3								2	2	2		1	2	2	2	2	2	3	3	2		1	1	1	3	1	1	1	2	2
Q07-C20-M01-01	Q06	Q07-C20	Q07-C20-M01	1	1	M01	2	5		1		2		1	2	4	6	1	5								1	2	2		1	2	2	2	2	2	3	1	2		1	1	1	2	1	1	1	2	2
Q07-C20-M01-02	Q06	Q07-C20	Q07-C20-M01	1	1	M01	2	5		1		2		1	2	4	6	1	5								1	2	2		1	2	2	2	2	2	3	1	2		1	1	1	2	1	1	1	2	2
Q07-C20-M01-03	Q06	Q07-C20	Q07-C20-M01	1	1	M01	2	5		1		2		1	2	4	6	1	5								1	2	2		1	2	2	2	2	2	3	1	2		1	1	1	2	1	1	1	2	2
Q07-C20-M01-04	Q06	Q07-C20	Q07-C20-M01	1	1	M01	2	5		1		2		1	2	4	6	1	5								1	2	2		1	2	2	2	2	2	3	1	2		1	1	1	2	1	1	1	2	2
Q07-C20-M01-05	Q06	Q07-C20	Q07-C20-M01	1	1	M01	2	5		1		2		1	2	4	6	1	5								1	2	2		1	2	2	2	2	2	3	1	2		1	1	1	2	1	1	1	2	2
Q07-C21-M01-01	Q06	Q07-C21	Q07-C21-M01	1	1	M01	1	3		1		2	1	1	1	0	3	2	1	99	TAILLEUR	1	7	7	7		2	2	2		1	2	2	2	2	2	3	1	2		1	1	1	3	0	1	1	2	2
Q07-C21-M01-02	Q06	Q07-C21	Q07-C21-M01	1	1	M01	1	3		1		2	1	1	1	0	3	2	1	99	TAILLEUR	1	7	7	7		2	2	2		1	2	2	2	2	2	3	1	2		1	1	1	3	0	1	1	2	2
Q07-C22-M01-01	Q06	Q07-C22	Q07-C22-M01	1	1	M01	2	3		1		4		1	0	7	6	1	5								2	2	2		1	2	2	2	2	2	3	1	2		1	1	1	3	1	1	1	2	2
Q07-C22-M01-02	Q06	Q07-C22	Q07-C22-M01	1	1	M01	2	3		1		4		1	0	7	6	1	5								2	2	2		1	2	2	2	2	2	3	1	2		1	1	1	3	1	1	1	2	2
Q07-C22-M01-03	Q06	Q07-C22	Q07-C22-M01	1	1	M01	2	3		1		4		1	0	7	6	1	5								2	2	2		1	2	2	2	2	2	3	1	2		1	1	1	3	1	1	1	2	2
Q07-C22-M01-04	Q06	Q07-C22	Q07-C22-M01	1	1	M01	2	3		1		4		1	0	7	6	1	5								2	2	2		1	2	2	2	2	2	3	1	2		1	1	1	3	1	1	1	2	2
Q07-C22-M01-05	Q06	Q07-C22	Q07-C22-M01	1	1	M01	2	3		1		4		1	0	7	6	1	5								2	2	2		1	2	2	2	2	2	3	1	2		1	1	1	3	1	1	1	2	2
Q07-C23-M01-01	Q06	Q07-C23	Q07-C23-M01	1	1	M01	1	3		1		2	1	1	1	0	3	2	1	99	CHAUFFEUR	2					2	2	2		1	2	2	2	2	2	3	1	2		1	1	1	3	1	1	1	2	2
Q07-C23-M01-02	Q06	Q07-C23	Q07-C23-M01	1	1	M01	1	3		1		2	1	1	1	0	3	2	1	99	CHAUFFEUR	2					2	2	2		1	2	2	2	2	2	3	1	2		1	1	1	3	1	1	1	2	2
Q07-C23-M01-03	Q06	Q07-C23	Q07-C23-M01	1	1	M01	1	3		1		2	1	1	1	0	3	2	1	99	CHAUFFEUR	2					2	2	2		1	2	2	2	2	2	3	1	2		1	1	1	3	1	1	1	2	2
Q07-C24-M01-01	Q06	Q07-C24	Q07-C24-M01	1	1	M01	2	3		1		4		1	7	9	9	2	5								2	2	2		1	2	2	2	2	2	3	1	2		1	1	1	4	0	1	2	2	2
Q07-C24-M01-04	Q06	Q07-C24	Q07-C24-M01	1	1	M01	2	3		1		4		1	7	9	9	2	5								2	2	2		1	2	2	2	2	2	3	1	2		1	1	1	4	0	1	2	2	2
Q07-C24-M01-05	Q06	Q07-C24	Q07-C24-M01	1	1	M01	2	3		1		4		1	7	9	9	2	5								2	2	2		1	2	2	2	2	2	3	1	2		1	1	1	4	0	1	2	2	2
Q07-C24-M01-06	Q06	Q07-C24	Q07-C24-M01	1	1	M01	2	3		1		4		1	7	9	9	2	5								2	2	2		1	2	2	2	2	2	3	1	2		1	1	1	4	0	1	2	2	2
Q07-C24-M01-07	Q06	Q07-C24	Q07-C24-M01	1	1	M01	2	3		1		4		1	7	9	9	2	5								2	2	2		1	2	2	2	2	2	3	1	2		1	1	1	4	0	1	2	2	2
Q07-C24-M01-08	Q06	Q07-C24	Q07-C24-M01	1	1	M01	2	3		1		4		1	7	9	9	2	5								2	2	2		1	2	2	2	2	2	3	1	2		1	1	1	4	0	1	2	2	2
Q07-C26-M01-01	Q06	Q07-C26	Q07-C26-M01	1	1	M01	1	99	BOZO	1		2	1	1	5	3	5	1	2	7		2					2	2	2		1	2	2	2	2	2	3	1	2		1	1	1	3	1	1	1	1	2
Q07-C26-M01-02	Q06	Q07-C26	Q07-C26-M01	1	1	M01	1	99	BOZO	1		2	1	1	5	3	5	1	2	7		2					2	2	2		1	2	2	2	2	2	3	1	2		1	1	1	3	1	1	1	1	2
Q07-C26-M01-03	Q06	Q07-C26	Q07-C26-M01	1	1	M01	1	99	BOZO	1		2	1	1	5	3	5	1	2	7		2					2	2	2		1	2	2	2	2	2	3	1	2		1	1	1	3	1	1	1	1	2
Q07-C26-M01-04	Q06	Q07-C26	Q07-C26-M01	1	1	M01	1	99	BOZO	1		2	1	1	5	3	5	1	2	7		2					2	2	2		1	2	2	2	2	2	3	1	2		1	1	1	3	1	1	1	1	2
Q07-C26-M01-05	Q06	Q07-C26	Q07-C26-M01	1	1	M01	1	99	BOZO	1		2	1	1	5	3	5	1	2	7		2					2	2	2		1	2	2	2	2	2	3	1	2		1	1	1	3	1	1	1	1	2
Q07-C26-M01-06	Q06	Q07-C26	Q07-C26-M01	1	1	M01	1	99	BOZO	1		2	1	1	5	3	5	1	2	7		2					2	2	2		1	2	2	2	2	2	3	1	2		1	1	1	3	1	1	1	1	2
Q07-C26-M01-07	Q06	Q07-C26	Q07-C26-M01	1	1	M01	1	99	BOZO	1		2	1	1	5	3	5	1	2	7		2					2	2	2		1	2	2	2	2	2	3	1	2		1	1	1	3	1	1	1	1	2
Q07-C27-M01-01	Q06	Q07-C27	Q07-C27-M01	1	1	M01	2	3		1		2		1	10	2	8	3	5								1	2	2		1	2	2	2	2	2	3	1	2		1	1	1	3	1	1	1	2	2
Q07-C27-M01-02	Q06	Q07-C27	Q07-C27-M01	1	1	M01	2	3		1		2		1	10	2	8	3	5								1	2	2		1	2	2	2	2	2	3	1	2		1	1	1	3	1	1	1	2	2
Q07-C28-M01-01	Q06	Q07-C28	Q07-C28-M01	1	1	M01	2	3		1		2		1	2	1	5	3	5								1	2	2		1	2	2	2	2	2	3	1	2		1	1	1	3	1	1	1	2	2
Q07-C28-M01-02	Q06	Q07-C28	Q07-C28-M01	1	1	M01	2	3		1		2		1	2	1	5	3	5								1	2	2		1	2	2	2	2	2	3	1	2		1	1	1	3	1	1	1	2	2
Q07-C29-M01-01	Q06	Q07-C29	Q07-C29-M01	1	1	M01	2	3		1		4		1	2	1	4	4	5								1	2	2		1	2	2	2	2	2	3	1	2		2	2	1	3	1	1	1	2	2
Q07-C29-M01-02	Q06	Q07-C29	Q07-C29-M01	1	1	M01	2	3		1		4		1	2	1	4	4	5								1	2	2		1	2	2	2	2	2	3	1	2		2	2	1	3	1	1	1	2	2
Q07-C29-M01-03	Q06	Q07-C29	Q07-C29-M01	1	1	M01	2	3		1		4		1	2	1	4	4	5								1	2	2		1	2	2	2	2	2	3	1	2		2	2	1	3	1	1	1	2	2
Q07-C30-M01-01	Q06	Q07-C30	Q07-C30-M01	1	1	M01	1	3		1		2	1	1	5	6	8	1	5								2	2	2		1	2	2	2	2	2	3	1	2		1	1	1	3	0	1	2	2	2
Q07-C30-M01-02	Q06	Q07-C30	Q07-C30-M01	1	1	M01	1	3		1		2	1	1	5	6	8	1	5								2	2	2		1	2	2	2	2	2	3	1	2		1	1	1	3	0	1	2	2	2
Q07-C30-M01-03	Q06	Q07-C30	Q07-C30-M01	1	1	M01	1	3		1		2	1	1	5	6	8	1	5								2	2	2		1	2	2	2	2	2	3	1	2		1	1	1	3	0	1	2	2	2
Q07-C30-M01-04	Q06	Q07-C30	Q07-C30-M01	1	1	M01	1	3		1		2	1	1	5	6	8	1	5								2	2	2		1	2	2	2	2	2	3	1	2		1	1	1	3	0	1	2	2	2
Q07-C30-M01-05	Q06	Q07-C30	Q07-C30-M01	1	1	M01	1	3		1		2	1	1	5	6	8	1	5								2	2	2		1	2	2	2	2	2	3	1	2		1	1	1	3	0	1	2	2	2
Q07-C31-M01-01	Q06	Q07-C31	Q07-C31-M01	1	1	M01	2	3		1		2		1	3	3	6	1	5								1	2	2		1	2	2	2	2	2	1	4	1	1	0	1	0	0	1	1	2	2	2
Q07-C31-M01-02	Q06	Q07-C31	Q07-C31-M01	1	1	M01	2	3		1		2		1	3	3	6	1	5								1	2	2		1	2	2	2	2	2	1	4	1	1	0	1	0	0	1	1	2	2	2
Q07-C31-M01-04	Q06	Q07-C31	Q07-C31-M01	1	1	M01	2	3		1		2		1	3	3	6	1	5								1	2	2		1	2	2	2	2	2	1	4	1	1	0	1	0	0	1	1	2	2	2
Q07-C31-M01-05	Q06	Q07-C31	Q07-C31-M01	1	1	M01	2	3		1		2		1	3	3	6	1	5								1	2	2		1	2	2	2	2	2	1	4	1	1	0	1	0	0	1	1	2	2	2
Q07-C32-M01-01	Q06	Q07-C32	Q07-C32-M01	1	1	M01	2	3		1		4		1	5	1	6	1	5								1	2	2		1	2	2	2	2	2	3	1	2		1	2	1	3	1	1	1	2	2
Q07-C32-M01-02	Q06	Q07-C32	Q07-C32-M01	1	1	M01	2	3		1		4		1	5	1	6	1	5								1	2	2		1	2	2	2	2	2	3	1	2		1	2	1	3	1	1	1	2	2
Q07-C32-M01-03	Q06	Q07-C32	Q07-C32-M01	1	1	M01	2	3		1		4		1	5	1	6	1	5								1	2	2		1	2	2	2	2	2	3	1	2		1	2	1	3	1	1	1	2	2
Q07-C32-M01-04	Q06	Q07-C32	Q07-C32-M01	1	1	M01	2	3		1		4		1	5	1	6	1	5								1	2	2		1	2	2	2	2	2	3	1	2		1	2	1	3	1	1	1	2	2
Q07-C33-M01-01	Q06	Q07-C33	Q07-C33-M01	1	1	M01	2	1		1		2		1	4	1	5	1	5								2	2	2		1	2	2	2	2	2	3	1	2		1	1	2	3	0	1	1	2	2
Q07-C33-M01-02	Q06	Q07-C33	Q07-C33-M01	1	1	M01	2	1		1		2		1	4	1	5	1	5								2	2	2		1	2	2	2	2	2	3	1	2		1	1	2	3	0	1	1	2	2
Q07-C33-M01-03	Q06	Q07-C33	Q07-C33-M01	1	1	M01	2	1		1		2		1	4	1	5	1	5								2	2	2		1	2	2	2	2	2	3	1	2		1	1	2	3	0	1	1	2	2
Q07-C33-M01-04	Q06	Q07-C33	Q07-C33-M01	1	1	M01	2	1		1		2		1	4	1	5	1	5								2	2	2		1	2	2	2	2	2	3	1	2		1	1	2	3	0	1	1	2	2
Q07-C33-M01-05	Q06	Q07-C33	Q07-C33-M01	1	1	M01	2	1		1		2		1	4	1	5	1	5								2	2	2		1	2	2	2	2	2	3	1	2		1	1	2	3	0	1	1	2	2
Q07-C33-M01-06	Q06	Q07-C33	Q07-C33-M01	1	1	M01	2	1		1		2		1	4	1	5	1	5								2	2	2		1	2	2	2	2	2	3	1	2		1	1	2	3	0	1	1	2	2
Q07-C33-M01-07	Q06	Q07-C33	Q07-C33-M01	1	1	M01	2	1		1		2		1	4	1	5	1	5								2	2	2		1	2	2	2	2	2	3	1	2		1	1	2	3	0	1	1	2	2
Q07-C34-M01-01	Q06	Q07-C34	Q07-C34-M01	1	1	M01	2	3		1		1		1	1	1	4	1	5								2	2	2		1	2	2	2	2	2	3	1	2		1	1	1	2	1	1	2	2	2
Q07-C34-M01-02	Q06	Q07-C34	Q07-C34-M01	1	1	M01	2	3		1		1		1	1	1	4	1	5								2	2	2		1	2	2	2	2	2	3	1	2		1	1	1	2	1	1	2	2	2
Q07-C34-M01-03	Q06	Q07-C34	Q07-C34-M01	1	1	M01	2	3		1		1		1	1	1	4	1	5								2	2	2		1	2	2	2	2	2	3	1	2		1	1	1	2	1	1	2	2	2
Q07-C34-M01-04	Q06	Q07-C34	Q07-C34-M01	1	1	M01	2	3		1		1		1	1	1	4	1	5								2	2	2		1	2	2	2	2	2	3	1	2		1	1	1	2	1	1	2	2	2
Q07-C35-M01-01	Q06	Q07-C35	Q07-C35-M01	1	1	M01	2	1		1		2		1	6	5	16	5	1	1		2					1	2	2		1	2	2	2	2	2	3	1	2		1	1	1	3	1	1	1	2	2
Q07-C35-M01-02	Q06	Q07-C35	Q07-C35-M01	1	1	M01	2	1		1		2		1	6	5	16	5	1	1		2					1	2	2		1	2	2	2	2	2	3	1	2		1	1	1	3	1	1	1	2	2
Q07-C35-M01-03	Q06	Q07-C35	Q07-C35-M01	1	1	M01	2	1		1		2		1	6	5	16	5	1	1		2					1	2	2		1	2	2	2	2	2	3	1	2		1	1	1	3	1	1	1	2	2
Q07-C35-M01-04	Q06	Q07-C35	Q07-C35-M01	1	1	M01	2	1		1		2		1	6	5	16	5	1	1		2					1	2	2		1	2	2	2	2	2	3	1	2		1	1	1	3	1	1	1	2	2
Q07-C35-M01-05	Q06	Q07-C35	Q07-C35-M01	1	1	M01	2	1		1		2		1	6	5	16	5	1	1		2					1	2	2		1	2	2	2	2	2	3	1	2		1	1	1	3	1	1	1	2	2
Q07-C36-M01-01	Q06	Q07-C36	Q07-C36-M01	1	1	M01	1	5		1		2	1	1	2	0	2	1	5								2	2	2		1	2	2	2	2	2	3	1	2		1	1	1	2	1	1	1	2	2
Q07-C36-M01-02	Q06	Q07-C36	Q07-C36-M01	1	1	M01	1	5		1		2	1	1	2	0	2	1	5								2	2	2		1	2	2	2	2	2	3	1	2		1	1	1	2	1	1	1	2	2
Q07-C37-M01-01	Q06	Q07-C37	Q07-C37-M01	1	1	M01	2	3		1		2		1	4	0	6	1	5								1	2	2		1	2	2	2	2	2	3	1	2		1	2	1	3	0	1	1	2	2
Q07-C37-M01-02	Q06	Q07-C37	Q07-C37-M01	1	1	M01	2	3		1		2		1	4	0	6	1	5								1	2	2		1	2	2	2	2	2	3	1	2		1	2	1	3	0	1	1	2	2
Q07-C37-M01-03	Q06	Q07-C37	Q07-C37-M01	1	1	M01	2	3		1		2		1	4	0	6	1	5								1	2	2		1	2	2	2	2	2	3	1	2		1	2	1	3	0	1	1	2	2
Q07-C37-M01-04	Q06	Q07-C37	Q07-C37-M01	1	1	M01	2	3		1		2		1	4	0	6	1	5								1	2	2		1	2	2	2	2	2	3	1	2		1	2	1	3	0	1	1	2	2
Q07-C38-M01-01	Q06	Q07-C38	Q07-C38-M01	1	1	M01	2	5		1		2		1	1	4	7	1	5								2	2	2		1	2	2	2	2	2	3	1	2		1	1	0	1	1	1	1	2	2
Q07-C38-M01-02	Q06	Q07-C38	Q07-C38-M01	1	1	M01	2	5		1		2		1	1	4	7	1	5								2	2	2		1	2	2	2	2	2	3	1	2		1	1	0	1	1	1	1	2	2
Q07-C39-M01-01	Q06	Q07-C39	Q07-C39-M01	1	1	M01	2	10		1		2		1	2	2	6	1	5								2	2	2		1	2	2	2	2	2	3	1	2		1	1	0	2	0	1	2	2	2
Q07-C39-M01-02	Q06	Q07-C39	Q07-C39-M01	1	1	M01	2	10		1		2		1	2	2	6	1	5								2	2	2		1	2	2	2	2	2	3	1	2		1	1	0	2	0	1	2	2	2
Q07-C39-M01-03	Q06	Q07-C39	Q07-C39-M01	1	1	M01	2	10		1		2		1	2	2	6	1	5								2	2	2		1	2	2	2	2	2	3	1	2		1	1	0	2	0	1	2	2	2
Q07-C40-M01-01	Q06	Q07-C40	Q07-C40-M01	1	1	M01	2	3		1		2		1	6	1	7	1	5								2	2	2		1	2	2	2	2	2	3	1	2		1	1	1	2	0	1	1	2	2
Q07-C40-M01-02	Q06	Q07-C40	Q07-C40-M01	1	1	M01	2	3		1		2		1	6	1	7	1	5								2	2	2		1	2	2	2	2	2	3	1	2		1	1	1	2	0	1	1	2	2
Q07-C41-M01-03	Q06	Q07-C41	Q07-C41-M01	1	1	M01	2	3		1		4		1	5	2	5	1	5								2	2	2		1	2	2	2	2	2	3	1	1	2	1	1	1	2	0	1	1	2	2
Q07-C41-M01-04	Q06	Q07-C41	Q07-C41-M01	1	1	M01	2	3		1		4		1	5	2	5	1	5								2	2	2		1	2	2	2	2	2	3	1	1	2	1	1	1	2	0	1	1	2	2
Q07-C41-M01-05	Q06	Q07-C41	Q07-C41-M01	1	1	M01	2	3		1		4		1	5	2	5	1	5								2	2	2		1	2	2	2	2	2	3	1	1	2	1	1	1	2	0	1	1	2	2
Q07-C41-M02-01	Q06	Q07-C41	Q07-C41-M02	1	2	M02	2	3		1		2		2			1	3	5								2	2	2		1	2	2	2	2	2	3	1	2		1	1	1	2	0	1	1	2	2
Q07-C42-M01-01	Q06	Q07-C42	Q07-C42-M01	1	1	M01	2	3		1		4		1	0	2	3	1	5								2	2	2		1	2	2	2	2	2	3	1	2		1	1	0	2	0	1	1	2	2
Q07-C42-M01-02	Q06	Q07-C42	Q07-C42-M01	1	1	M01	2	3		1		4		1	0	2	3	1	5								2	2	2		1	2	2	2	2	2	3	1	2		1	1	0	2	0	1	1	2	2
Q07-C43-M01-01	Q06	Q07-C43	Q07-C43-M01	1	1	M01	2	3		1		1		1	3	0	5	1	5								2	2	2		1	2	2	2	2	2	3	1	2		1	1	1	2	1	1	1	2	2
Q07-C43-M01-02	Q06	Q07-C43	Q07-C43-M01	1	1	M01	2	3		1		1		1	3	0	5	1	5								2	2	2		1	2	2	2	2	2	3	1	2		1	1	1	2	1	1	1	2	2
Q07-C43-M01-03	Q06	Q07-C43	Q07-C43-M01	1	1	M01	2	3		1		1		1	3	0	5	1	5								2	2	2		1	2	2	2	2	2	3	1	2		1	1	1	2	1	1	1	2	2
Q07-C44-M01-01	Q06	Q07-C44	Q07-C44-M01	1	1	M01	2	3		1		2		1	3	0	5	1	5								2	2	2		1	2	2	2	2	2	3	1	2		1	1	1	2	0	1	1	2	2
Q07-C44-M01-02	Q06	Q07-C44	Q07-C44-M01	1	1	M01	2	3		1		2		1	3	0	5	1	5								2	2	2		1	2	2	2	2	2	3	1	2		1	1	1	2	0	1	1	2	2
Q07-C44-M01-03	Q06	Q07-C44	Q07-C44-M01	1	1	M01	2	3		1		2		1	3	0	5	1	5								2	2	2		1	2	2	2	2	2	3	1	2		1	1	1	2	0	1	1	2	2
Q07-C45-M01-01	Q06	Q07-C45	Q07-C45-M01	1	1	M01	1	5		1		2	1	1	2	2	5	1	2	7		1	7	7	7		2	2	2		1	2	2	2	2	2	3	1	2		1	1	0	1	0	1	2	2	2
Q07-C45-M01-02	Q06	Q07-C45	Q07-C45-M01	1	1	M01	1	5		1		2	1	1	2	2	5	1	2	7		1	7	7	7		2	2	2		1	2	2	2	2	2	3	1	2		1	1	0	1	0	1	2	2	2
Q07-C45-M01-03	Q06	Q07-C45	Q07-C45-M01	1	1	M01	1	5		1		2	1	1	2	2	5	1	2	7		1	7	7	7		2	2	2		1	2	2	2	2	2	3	1	2		1	1	0	1	0	1	2	2	2
Q07-C45-M01-04	Q06	Q07-C45	Q07-C45-M01	1	1	M01	1	5		1		2	1	1	2	2	5	1	2	7		1	7	7	7		2	2	2		1	2	2	2	2	2	3	1	2		1	1	0	1	0	1	2	2	2
Q07-C46-M01-01	Q06	Q07-C46	Q07-C46-M01	1	1	M01	1	3		1		2	1	1	4	1	6	1	1	99	TAILLEUR	1	7	7	7		2	2	2		1	2	2	2	2	2	3	1	2		1	1	1	2	1	1	1	2	2
Q07-C46-M01-02	Q06	Q07-C46	Q07-C46-M01	1	1	M01	1	3		1		2	1	1	4	1	6	1	1	99	TAILLEUR	1	7	7	7		2	2	2		1	2	2	2	2	2	3	1	2		1	1	1	2	1	1	1	2	2
Q07-C46-M01-03	Q06	Q07-C46	Q07-C46-M01	1	1	M01	1	3		1		2	1	1	4	1	6	1	1	99	TAILLEUR	1	7	7	7		2	2	2		1	2	2	2	2	2	3	1	2		1	1	1	2	1	1	1	2	2
Q07-C46-M01-04	Q06	Q07-C46	Q07-C46-M01	1	1	M01	1	3		1		2	1	1	4	1	6	1	1	99	TAILLEUR	1	7	7	7		2	2	2		1	2	2	2	2	2	3	1	2		1	1	1	2	1	1	1	2	2
Q07-C46-M01-05	Q06	Q07-C46	Q07-C46-M01	1	1	M01	1	3		1		2	1	1	4	1	6	1	1	99	TAILLEUR	1	7	7	7		2	2	2		1	2	2	2	2	2	3	1	2		1	1	1	2	1	1	1	2	2
Q07-C46-M01-06	Q06	Q07-C46	Q07-C46-M01	1	1	M01	1	3		1		2	1	1	4	1	6	1	1	99	TAILLEUR	1	7	7	7		2	2	2		1	2	2	2	2	2	3	1	2		1	1	1	2	1	1	1	2	2
Q09-C01-M01-01	Q07	Q09-C01	Q09-C01-M01	1	1	M01	2	3		1		4		1	7	4	6	1	5								1	2	2		1	2	2	2	2	2	3	1	2		1	1	1	2	0	1	1	2	2
Q09-C01-M01-02	Q07	Q09-C01	Q09-C01-M01	1	1	M01	2	3		1		4		1	7	4	6	1	5								1	2	2		1	2	2	2	2	2	3	1	2		1	1	1	2	0	1	1	2	2
Q09-C01-M01-03	Q07	Q09-C01	Q09-C01-M01	1	1	M01	2	3		1		4		1	7	4	6	1	5								1	2	2		1	2	2	2	2	2	3	1	2		1	1	1	2	0	1	1	2	2
Q09-C02-M01-01	Q07	Q09-C02	Q09-C02-M01	1	1	M01	1	3		1		2	1	1	1	0	2	2	1	1		2					1	2	2		1	2	2	2	2	2	3	1	2		1	1	1	2	0	1	1	2	2
Q09-C03-M01-01	Q07	Q09-C03	Q09-C03-M01	1	1	M01	1	3		1		4		1	4	2	3	1	5								1	2	2		1	2	2	2	2	2	3	1	2		1	1	1	3	0	1	1	2	2
Q09-C03-M01-02	Q07	Q09-C03	Q09-C03-M01	1	1	M01	1	3		1		4		1	4	2	3	1	5								1	2	2		1	2	2	2	2	2	3	1	2		1	1	1	3	0	1	1	2	2
Q09-C03-M01-03	Q07	Q09-C03	Q09-C03-M01	1	1	M01	1	3		1		4		1	4	2	3	1	5								1	2	2		1	2	2	2	2	2	3	1	2		1	1	1	3	0	1	1	2	2
Q09-C03-M01-04	Q07	Q09-C03	Q09-C03-M01	1	1	M01	1	3		1		4		1	4	2	3	1	5								1	2	2		1	2	2	2	2	2	3	1	2		1	1	1	3	0	1	1	2	2
Q09-C03-M01-05	Q07	Q09-C03	Q09-C03-M01	1	1	M01	1	3		1		4		1	4	2	3	1	5								1	2	2		1	2	2	2	2	2	3	1	2		1	1	1	3	0	1	1	2	2
Q09-C03-M01-06	Q07	Q09-C03	Q09-C03-M01	1	1	M01	1	3		1		4		1	4	2	3	1	5								1	2	2		1	2	2	2	2	2	3	1	2		1	1	1	3	0	1	1	2	2
Q09-C03-M01-07	Q07	Q09-C03	Q09-C03-M01	1	1	M01	1	3		1		4		1	4	2	3	1	5								1	2	2		1	2	2	2	2	2	3	1	2		1	1	1	3	0	1	1	2	2
Q09-C04-M01-01	Q07	Q09-C04	Q09-C04-M01	1	1	M01	2	3		1		2		1	4	4	5	1	1	4		2					1	2	2		1	2	2	2	2	2	3	1	2		1	1	1	1	0	1	1	2	2
Q09-C04-M01-02	Q07	Q09-C04	Q09-C04-M01	1	1	M01	2	3		1		2		1	4	4	5	1	1	4		2					1	2	2		1	2	2	2	2	2	3	1	2		1	1	1	1	0	1	1	2	2
Q09-C04-M01-03	Q07	Q09-C04	Q09-C04-M01	1	1	M01	2	3		1		2		1	4	4	5	1	1	4		2					1	2	2		1	2	2	2	2	2	3	1	2		1	1	1	1	0	1	1	2	2
Q09-C04-M01-04	Q07	Q09-C04	Q09-C04-M01	1	1	M01	2	3		1		2		1	4	4	5	1	1	4		2					1	2	2		1	2	2	2	2	2	3	1	2		1	1	1	1	0	1	1	2	2
Q09-C04-M01-05	Q07	Q09-C04	Q09-C04-M01	1	1	M01	2	3		1		2		1	4	4	5	1	1	4		2					1	2	2		1	2	2	2	2	2	3	1	2		1	1	1	1	0	1	1	2	2
Q09-C04-M01-06	Q07	Q09-C04	Q09-C04-M01	1	1	M01	2	3		1		2		1	4	4	5	1	1	4		2					1	2	2		1	2	2	2	2	2	3	1	2		1	1	1	1	0	1	1	2	2
Q09-C04-M01-07	Q07	Q09-C04	Q09-C04-M01	1	1	M01	2	3		1		2		1	4	4	5	1	1	4		2					1	2	2		1	2	2	2	2	2	3	1	2		1	1	1	1	0	1	1	2	2
Q09-C05-M01-01	Q07	Q09-C05	Q09-C05-M01	1	1	M01	2	3		1		2		1	5	5	7	1	5								1	2	2		1	2	2	2	2	2	3	1	2		1	1	1	3	0	1	1	2	2
Q09-C05-M01-02	Q07	Q09-C05	Q09-C05-M01	1	1	M01	2	3		1		2		1	5	5	7	1	5								1	2	2		1	2	2	2	2	2	3	1	2		1	1	1	3	0	1	1	2	2
Q09-C05-M01-03	Q07	Q09-C05	Q09-C05-M01	1	1	M01	2	3		1		2		1	5	5	7	1	5								1	2	2		1	2	2	2	2	2	3	1	2		1	1	1	3	0	1	1	2	2
Q09-C05-M01-04	Q07	Q09-C05	Q09-C05-M01	1	1	M01	2	3		1		2		1	5	5	7	1	5								1	2	2		1	2	2	2	2	2	3	1	2		1	1	1	3	0	1	1	2	2
Q09-C06-M01-01	Q07	Q09-C06	Q09-C06-M01	1	1	M01	2	3		1		2		1	8	8	9	2	5								1	2	2		1	2	2	2	2	2	3	1	2		1	1	1	4	0	1	1	2	2
Q09-C06-M01-02	Q07	Q09-C06	Q09-C06-M01	1	1	M01	2	3		1		2		1	8	8	9	2	5								1	2	2		1	2	2	2	2	2	3	1	2		1	1	1	4	0	1	1	2	2
Q09-C06-M01-03	Q07	Q09-C06	Q09-C06-M01	1	1	M01	2	3		1		2		1	8	8	9	2	5								1	2	2		1	2	2	2	2	2	3	1	2		1	1	1	4	0	1	1	2	2
Q09-C06-M01-04	Q07	Q09-C06	Q09-C06-M01	1	1	M01	2	3		1		2		1	8	8	9	2	5								1	2	2		1	2	2	2	2	2	3	1	2		1	1	1	4	0	1	1	2	2
Q09-C06-M01-05	Q07	Q09-C06	Q09-C06-M01	1	1	M01	2	3		1		2		1	8	8	9	2	5								1	2	2		1	2	2	2	2	2	3	1	2		1	1	1	4	0	1	1	2	2
Q09-C07-M01-01	Q07	Q09-C07	Q09-C07-M01	1	1	M01	2	3		1		2		1	1	1	3	1	5								1	2	2		1	2	2	2	2	2	3	1	2		1	1	1	2	0	1	1	2	2
Q09-C07-M01-02	Q07	Q09-C07	Q09-C07-M01	1	1	M01	2	3		1		2		1	1	1	3	1	5								1	2	2		1	2	2	2	2	2	3	1	2		1	1	1	2	0	1	1	2	2
Q09-C07-M01-03	Q07	Q09-C07	Q09-C07-M01	1	1	M01	2	3		1		2		1	1	1	3	1	5								1	2	2		1	2	2	2	2	2	3	1	2		1	1	1	2	0	1	1	2	2
Q09-C08-M01-01	Q07	Q09-C08	Q09-C08-M01	1	1	M01	2	3		1		2		1	4	5	5	1	5								1	2	2		1	2	2	2	2	2	3	1	2		1	1	1	2	0	2	2	2	2
Q09-C08-M01-02	Q07	Q09-C08	Q09-C08-M01	1	1	M01	2	3		1		2		1	4	5	5	1	5								1	2	2		1	2	2	2	2	2	3	1	2		1	1	1	2	0	2	2	2	2
Q09-C08-M01-03	Q07	Q09-C08	Q09-C08-M01	1	1	M01	2	3		1		2		1	4	5	5	1	5								1	2	2		1	2	2	2	2	2	3	1	2		1	1	1	2	0	2	2	2	2
Q09-C08-M01-04	Q07	Q09-C08	Q09-C08-M01	1	1	M01	2	3		1		2		1	4	5	5	1	5								1	2	2		1	2	2	2	2	2	3	1	2		1	1	1	2	0	2	2	2	2
Q09-C08-M01-05	Q07	Q09-C08	Q09-C08-M01	1	1	M01	2	3		1		2		1	4	5	5	1	5								1	2	2		1	2	2	2	2	2	3	1	2		1	1	1	2	0	2	2	2	2
Q09-C09-M01-01	Q07	Q09-C09	Q09-C09-M01	1	1	M01	1	3		1		2	1	1	6	6	8	2	1	1		2					1	2	2		1	2	2	2	2	2	3	1	2		1	1	1	5	1	1	1	2	2
Q09-C09-M01-02	Q07	Q09-C09	Q09-C09-M01	1	1	M01	1	3		1		2	1	1	6	6	8	2	1	1		2					1	2	2		1	2	2	2	2	2	3	1	2		1	1	1	5	1	1	1	2	2
Q09-C09-M01-03	Q07	Q09-C09	Q09-C09-M01	1	1	M01	1	3		1		2	1	1	6	6	8	2	1	1		2					1	2	2		1	2	2	2	2	2	3	1	2		1	1	1	5	1	1	1	2	2
Q09-C09-M01-04	Q07	Q09-C09	Q09-C09-M01	1	1	M01	1	3		1		2	1	1	6	6	8	2	1	1		2					1	2	2		1	2	2	2	2	2	3	1	2		1	1	1	5	1	1	1	2	2
Q09-C10-M01-01	Q07	Q09-C10	Q09-C10-M01	1	1	M01	1	10		1		2	1	1	3	3	5	1	1	7		2					1	2	2		1	2	2	2	2	2	3	1	2		1	1	1	2	0	1	1	2	2
Q09-C10-M01-02	Q07	Q09-C10	Q09-C10-M01	1	1	M01	1	10		1		2	1	1	3	3	5	1	1	7		2					1	2	2		1	2	2	2	2	2	3	1	2		1	1	1	2	0	1	1	2	2
Q09-C10-M01-03	Q07	Q09-C10	Q09-C10-M01	1	1	M01	1	10		1		2	1	1	3	3	5	1	1	7		2					1	2	2		1	2	2	2	2	2	3	1	2		1	1	1	2	0	1	1	2	2
Q09-C11-M01-01	Q07	Q09-C11	Q09-C11-M01	1	1	M01	2	10		1		2		1	2	2	4	1	1	9		2					1	2	2		1	2	2	2	2	2	3	1	2		1	1	1	2	0	1	1	2	2
Q09-C11-M01-02	Q07	Q09-C11	Q09-C11-M01	1	1	M01	2	10		1		2		1	2	2	4	1	1	9		2					1	2	2		1	2	2	2	2	2	3	1	2		1	1	1	2	0	1	1	2	2
Q09-C11-M01-03	Q07	Q09-C11	Q09-C11-M01	1	1	M01	2	10		1		2		1	2	2	4	1	1	9		2					1	2	2		1	2	2	2	2	2	3	1	2		1	1	1	2	0	1	1	2	2
Q09-C12-M01-01	Q07	Q09-C12	Q09-C12-M01	1	1	M01	2	10		1		2		1	6	4	7	1	5								1	2	2		1	2	2	2	2	2	3	1	2		1	1	1	3	0	1	1	2	2
Q09-C12-M01-02	Q07	Q09-C12	Q09-C12-M01	1	1	M01	2	10		1		2		1	6	4	7	1	5								1	2	2		1	2	2	2	2	2	3	1	2		1	1	1	3	0	1	1	2	2
Q09-C12-M01-03	Q07	Q09-C12	Q09-C12-M01	1	1	M01	2	10		1		2		1	6	4	7	1	5								1	2	2		1	2	2	2	2	2	3	1	2		1	1	1	3	0	1	1	2	2
Q09-C13-M01-01	Q07	Q09-C13	Q09-C13-M01	1	1	M01	2	10		1		2		1	1	1	2	1	5								2	2	2		1	2	2	2	2	2	3	1	2		1	1	1	2	0	1	1	2	2
Q09-C14-M01-01	Q07	Q09-C14	Q09-C14-M01	1	1	M01	2	3		1		2		1	4	4	5	2	1	2		2					1	2	2		1	2	2	2	2	2	3	1	2		1	1	1	4	0	1	1	2	2
Q09-C14-M01-02	Q07	Q09-C14	Q09-C14-M01	1	1	M01	2	3		1		2		1	4	4	5	2	1	2		2					1	2	2		1	2	2	2	2	2	3	1	2		1	1	1	4	0	1	1	2	2
Q09-C14-M01-03	Q07	Q09-C14	Q09-C14-M01	1	1	M01	2	3		1		2		1	4	4	5	2	1	2		2					1	2	2		1	2	2	2	2	2	3	1	2		1	1	1	4	0	1	1	2	2
Q09-C15-M01-01	Q07	Q09-C15	Q09-C15-M01	1	1	M01	2	3		1		2		1	3	3	3	1	5								1	2	2		1	2	2	2	2	2	3	1	2		1	1	1	5	0	1	1	2	2
Q09-C15-M01-02	Q07	Q09-C15	Q09-C15-M01	1	1	M01	2	3		1		2		1	3	3	3	1	5								1	2	2		1	2	2	2	2	2	3	1	2		1	1	1	5	0	1	1	2	2
Q09-C15-M01-03	Q07	Q09-C15	Q09-C15-M01	1	1	M01	2	3		1		2		1	3	3	3	1	5								1	2	2		1	2	2	2	2	2	3	1	2		1	1	1	5	0	1	1	2	2
Q09-C15-M01-04	Q07	Q09-C15	Q09-C15-M01	1	1	M01	2	3		1		2		1	3	3	3	1	5								1	2	2		1	2	2	2	2	2	3	1	2		1	1	1	5	0	1	1	2	2
Q09-C15-M01-05	Q07	Q09-C15	Q09-C15-M01	1	1	M01	2	3		1		2		1	3	3	3	1	5								1	2	2		1	2	2	2	2	2	3	1	2		1	1	1	5	0	1	1	2	2
Q09-C16-M01-01	Q07	Q09-C16	Q09-C16-M01	1	1	M01	2	3		1		2		1	5	2	3	1	5								1	2	2		1	2	2	2	2	2	3	1	2		1	1	1	4	0	1	1	2	2
Q09-C16-M01-02	Q07	Q09-C16	Q09-C16-M01	1	1	M01	2	3		1		2		1	5	2	3	1	5								1	2	2		1	2	2	2	2	2	3	1	2		1	1	1	4	0	1	1	2	2
Q09-C16-M01-03	Q07	Q09-C16	Q09-C16-M01	1	1	M01	2	3		1		2		1	5	2	3	1	5								1	2	2		1	2	2	2	2	2	3	1	2		1	1	1	4	0	1	1	2	2
Q09-C17-M01-01	Q07	Q09-C17	Q09-C17-M01	1	1	M01	2	3		1		2		1	3	3	4	1	5								1	2	2		1	2	2	2	2	2	3	1	2		1	1	1	3	0	1	1	2	2
Q09-C17-M01-02	Q07	Q09-C17	Q09-C17-M01	1	1	M01	2	3		1		2		1	3	3	4	1	5								1	2	2		1	2	2	2	2	2	3	1	2		1	1	1	3	0	1	1	2	2
Q09-C18-M01-01	Q07	Q09-C18	Q09-C18-M01	1	1	M01	2	3		1		2		1	3	3	4	1	5								1	2	2		1	2	2	2	2	2	3	1	2		1	1	1	4	0	2	1	2	2
Q09-C18-M01-02	Q07	Q09-C18	Q09-C18-M01	1	1	M01	2	3		1		2		1	3	3	4	1	5								1	2	2		1	2	2	2	2	2	3	1	2		1	1	1	4	0	2	1	2	2
Q09-C18-M01-03	Q07	Q09-C18	Q09-C18-M01	1	1	M01	2	3		1		2		1	3	3	4	1	5								1	2	2		1	2	2	2	2	2	3	1	2		1	1	1	4	0	2	1	2	2
Q09-C31-M01-01	Q07	Q09-C31	Q09-C31-M01	1	1	M01	2	10		1		3		1	8	3	11	1	5								1	2	2		1	2	2	2	2	2	3	1	2		1	1	1	3	1	1	1	2	2
Q09-C31-M01-02	Q07	Q09-C31	Q09-C31-M01	1	1	M01	2	10		1		3		1	8	3	11	1	5								1	2	2		1	2	2	2	2	2	3	1	2		1	1	1	3	1	1	1	2	2
Q09-C31-M01-03	Q07	Q09-C31	Q09-C31-M01	1	1	M01	2	10		1		3		1	8	3	11	1	5								1	2	2		1	2	2	2	2	2	3	1	2		1	1	1	3	1	1	1	2	2
Q09-C31-M01-04	Q07	Q09-C31	Q09-C31-M01	1	1	M01	2	10		1		3		1	8	3	11	1	5								1	2	2		1	2	2	2	2	2	3	1	2		1	1	1	3	1	1	1	2	2
Q09-C31-M01-05	Q07	Q09-C31	Q09-C31-M01	1	1	M01	2	10		1		3		1	8	3	11	1	5								1	2	2		1	2	2	2	2	2	3	1	2		1	1	1	3	1	1	1	2	2
Q09-C31-M01-06	Q07	Q09-C31	Q09-C31-M01	1	1	M01	2	10		1		3		1	8	3	11	1	5								1	2	2		1	2	2	2	2	2	3	1	2		1	1	1	3	1	1	1	2	2
Q09-C31-M01-07	Q07	Q09-C31	Q09-C31-M01	1	1	M01	2	10		1		3		1	8	3	11	1	5								1	2	2		1	2	2	2	2	2	3	1	2		1	1	1	3	1	1	1	2	2
Q09-C31-M01-08	Q07	Q09-C31	Q09-C31-M01	1	1	M01	2	10		1		3		1	8	3	11	1	5								1	2	2		1	2	2	2	2	2	3	1	2		1	1	1	3	1	1	1	2	2
Q09-C31-M01-09	Q07	Q09-C31	Q09-C31-M01	1	1	M01	2	10		1		3		1	8	3	11	1	5								1	2	2		1	2	2	2	2	2	3	1	2		1	1	1	3	1	1	1	2	2
Q09-C31-M02-01	Q07	Q09-C31	Q09-C31-M02	1	2	M02	1	10		1		2	1	1	6	0	7	4	1	4		2					1	2	2		1	2	2	2	2	2	3	1	2		1	1	1	3	0	1	1	2	2
Q09-C31-M02-02	Q07	Q09-C31	Q09-C31-M02	1	2	M02	1	10		1		2	1	1	6	0	7	4	1	4		2					1	2	2		1	2	2	2	2	2	3	1	2		1	1	1	3	0	1	1	2	2
Q09-C31-M02-03	Q07	Q09-C31	Q09-C31-M02	1	2	M02	1	10		1		2	1	1	6	0	7	4	1	4		2					1	2	2		1	2	2	2	2	2	3	1	2		1	1	1	3	0	1	1	2	2
Q09-C32-M01-01	Q07	Q09-C32	Q09-C32-M01	1	1	M01	2	10		1		2		2			2	5	5								2	2	2		1	2	2	2	2	2	3	1	1	2	1	1	0	1	1	1	1	2	2
Q09-C32-M01-02	Q07	Q09-C32	Q09-C32-M01	1	1	M01	2	10		1		2		2			2	5	5								2	2	2		1	2	2	2	2	2	3	1	1	2	1	1	0	1	1	1	1	2	2
Q09-C33-M01-03	Q07	Q09-C33	Q09-C33-M01	1	1	M01	2	9		1		1		1	4	2	6	1	5								1	2	2		1	2	2	2	2	2	3	1	2		1	1	1	3	1	1	1	2	2
Q09-C34-M01-01	Q07	Q09-C34	Q09-C34-M01	1	1	M01	2	9		1		2		1	6	0	8	1	5								1	2	2		1	2	2	2	2	2	3	1	2		1	1	1	1	1	1	1	2	2
Q09-C34-M01-02	Q07	Q09-C34	Q09-C34-M01	1	1	M01	2	9		1		2		1	6	0	8	1	5								1	2	2		1	2	2	2	2	2	3	1	2		1	1	1	1	1	1	1	2	2
Q09-C34-M01-03	Q07	Q09-C34	Q09-C34-M01	1	1	M01	2	9		1		2		1	6	0	8	1	5								1	2	2		1	2	2	2	2	2	3	1	2		1	1	1	1	1	1	1	2	2
Q09-C34-M01-04	Q07	Q09-C34	Q09-C34-M01	1	1	M01	2	9		1		2		1	6	0	8	1	5								1	2	2		1	2	2	2	2	2	3	1	2		1	1	1	1	1	1	1	2	2
Q09-C34-M01-05	Q07	Q09-C34	Q09-C34-M01	1	1	M01	2	9		1		2		1	6	0	8	1	5								1	2	2		1	2	2	2	2	2	3	1	2		1	1	1	1	1	1	1	2	2
Q09-C35-M01-01	Q07	Q09-C35	Q09-C35-M01	1	1	M01	2	3		1		2		1	5	1	12	4	5								1	2	2		1	2	2	2	2	2	3	1	2		1	1	0	0	1	1	1	2	2
Q09-C35-M01-02	Q07	Q09-C35	Q09-C35-M01	1	1	M01	2	3		1		2		1	5	1	12	4	5								1	2	2		1	2	2	2	2	2	3	1	2		1	1	0	0	1	1	1	2	2
Q09-C35-M01-03	Q07	Q09-C35	Q09-C35-M01	1	1	M01	2	3		1		2		1	5	1	12	4	5								1	2	2		1	2	2	2	2	2	3	1	2		1	1	0	0	1	1	1	2	2
Q09-C35-M01-04	Q07	Q09-C35	Q09-C35-M01	1	1	M01	2	3		1		2		1	5	1	12	4	5								1	2	2		1	2	2	2	2	2	3	1	2		1	1	0	0	1	1	1	2	2
Q09-C35-M01-05	Q07	Q09-C35	Q09-C35-M01	1	1	M01	2	3		1		2		1	5	1	12	4	5								1	2	2		1	2	2	2	2	2	3	1	2		1	1	0	0	1	1	1	2	2
Q09-C35-M01-06	Q07	Q09-C35	Q09-C35-M01	1	1	M01	2	3		1		2		1	5	1	12	4	5								1	2	2		1	2	2	2	2	2	3	1	2		1	1	0	0	1	1	1	2	2
Q09-C35-M01-07	Q07	Q09-C35	Q09-C35-M01	1	1	M01	2	3		1		2		1	5	1	12	4	5								1	2	2		1	2	2	2	2	2	3	1	2		1	1	0	0	1	1	1	2	2
Q09-C36-M01-01	Q07	Q09-C36	Q09-C36-M01	1	1	M01	2	3		1		2		1	5	0	7	1	5								2	2	2		1	2	2	2	2	2	3	1	1	2	1	1	0	1	1	1	2	2	2
Q09-C36-M01-02	Q07	Q09-C36	Q09-C36-M01	1	1	M01	2	3		1		2		1	5	0	7	1	5								2	2	2		1	2	2	2	2	2	3	1	1	2	1	1	0	1	1	1	2	2	2
Q09-C36-M01-03	Q07	Q09-C36	Q09-C36-M01	1	1	M01	2	3		1		2		1	5	0	7	1	5								2	2	2		1	2	2	2	2	2	3	1	1	2	1	1	0	1	1	1	2	2	2
Q09-C36-M01-04	Q07	Q09-C36	Q09-C36-M01	1	1	M01	2	3		1		2		1	5	0	7	1	5								2	2	2		1	2	2	2	2	2	3	1	1	2	1	1	0	1	1	1	2	2	2
Q09-C36-M01-05	Q07	Q09-C36	Q09-C36-M01	1	1	M01	2	3		1		2		1	5	0	7	1	5								2	2	2		1	2	2	2	2	2	3	1	1	2	1	1	0	1	1	1	2	2	2
Q09-C36-M02-01	Q07	Q09-C36	Q09-C36-M02	1	2	M02	2	3		1		2		1	2	0	3	1	5								2	2	2		1	2	2	2	2	2	3	1	1	2	1	1	0	1	0	1	2	2	2
Q09-C36-M02-02	Q07	Q09-C36	Q09-C36-M02	1	2	M02	2	3		1		2		1	2	0	3	1	5								2	2	2		1	2	2	2	2	2	3	1	1	2	1	1	0	1	0	1	2	2	2
Q09-C36-M02-03	Q07	Q09-C36	Q09-C36-M02	1	2	M02	2	3		1		2		1	2	0	3	1	5								2	2	2		1	2	2	2	2	2	3	1	1	2	1	1	0	1	0	1	2	2	2
Q09-C37-M01-01	Q07	Q09-C37	Q09-C37-M01	1	1	M01	2	9		1		2		1	7	0	11	1	5								1	2	2		1	2	2	2	2	2	3	1	2		1	1	1	3	1	1	1	2	2
Q09-C37-M01-02	Q07	Q09-C37	Q09-C37-M01	1	1	M01	2	9		1		2		1	7	0	11	1	5								1	2	2		1	2	2	2	2	2	3	1	2		1	1	1	3	1	1	1	2	2
Q09-C37-M01-03	Q07	Q09-C37	Q09-C37-M01	1	1	M01	2	9		1		2		1	7	0	11	1	5								1	2	2		1	2	2	2	2	2	3	1	2		1	1	1	3	1	1	1	2	2
Q09-C38-M01-01	Q07	Q09-C38	Q09-C38-M01	1	1	M01	2	3		1		2		1	6	1	9	4	5								1	2	2		1	2	2	2	2	2	3	1	2		1	1	1	2	1	1	1	2	2
Q09-C38-M01-02	Q07	Q09-C38	Q09-C38-M01	1	1	M01	2	3		1		2		1	6	1	9	4	5								1	2	2		1	2	2	2	2	2	3	1	2		1	1	1	2	1	1	1	2	2
Q09-C38-M01-03	Q07	Q09-C38	Q09-C38-M01	1	1	M01	2	3		1		2		1	6	1	9	4	5								1	2	2		1	2	2	2	2	2	3	1	2		1	1	1	2	1	1	1	2	2
Q09-C38-M01-04	Q07	Q09-C38	Q09-C38-M01	1	1	M01	2	3		1		2		1	6	1	9	4	5								1	2	2		1	2	2	2	2	2	3	1	2		1	1	1	2	1	1	1	2	2
Q09-C39-M01-01	Q07	Q09-C39	Q09-C39-M01	1	1	M01	2	9		1		2		1	6	0	8	1	5								2	2	2		1	2	2	2	2	2	3	1	2		1	1	0	1	1	1	1	2	2
Q09-C39-M01-02	Q07	Q09-C39	Q09-C39-M01	1	1	M01	2	9		1		2		1	6	0	8	1	5								2	2	2		1	2	2	2	2	2	3	1	2		1	1	0	1	1	1	1	2	2
Q09-C39-M01-03	Q07	Q09-C39	Q09-C39-M01	1	1	M01	2	9		1		2		1	6	0	8	1	5								2	2	2		1	2	2	2	2	2	3	1	2		1	1	0	1	1	1	1	2	2
Q09-C39-M01-04	Q07	Q09-C39	Q09-C39-M01	1	1	M01	2	9		1		2		1	6	0	8	1	5								2	2	2		1	2	2	2	2	2	3	1	2		1	1	0	1	1	1	1	2	2
Q09-C40-M01-01	Q07	Q09-C40	Q09-C40-M01	1	1	M01	2	9		1		2		1	3	0	5	1	5								2	2	2		1	2	2	2	2	2	1	2	2		0	1	0	1	0	1	1	2	2
Q09-C40-M01-02	Q07	Q09-C40	Q09-C40-M01	1	1	M01	2	9		1		2		1	3	0	5	1	5								2	2	2		1	2	2	2	2	2	1	2	2		0	1	0	1	0	1	1	2	2
Q09-C40-M01-03	Q07	Q09-C40	Q09-C40-M01	1	1	M01	2	9		1		2		1	3	0	5	1	5								2	2	2		1	2	2	2	2	2	1	2	2		0	1	0	1	0	1	1	2	2
Q09-C41-M01-01	Q07	Q09-C41	Q09-C41-M01	1	1	M01	2	10		1		4		1	5	4	3	1	5								2	2	2		1	2	2	2	2	2	3	1	1	1	1	2	1	0	1	1	2	2	2
Q09-C41-M01-02	Q07	Q09-C41	Q09-C41-M01	1	1	M01	2	10		1		4		1	5	4	3	1	5								2	2	2		1	2	2	2	2	2	3	1	1	1	1	2	1	0	1	1	2	2	2
Q09-C41-M01-03	Q07	Q09-C41	Q09-C41-M01	1	1	M01	2	10		1		4		1	5	4	3	1	5								2	2	2		1	2	2	2	2	2	3	1	1	1	1	2	1	0	1	1	2	2	2
Q09-C41-M01-04	Q07	Q09-C41	Q09-C41-M01	1	1	M01	2	10		1		4		1	5	4	3	1	5								2	2	2		1	2	2	2	2	2	3	1	1	1	1	2	1	0	1	1	2	2	2
Q09-C42-M01-01	Q07	Q09-C42	Q09-C42-M01	1	1	M01	1	10		1		1		2			6	1	1	99	Apprenti chauffeur	1	4	4	4		2	2	2		1	2	2	2	2	2	3	1	1	1	1	1	1	1	1	1	1	2	1
Q09-C42-M01-02	Q07	Q09-C42	Q09-C42-M01	1	1	M01	1	10		1		1		2			6	1	1	99	Apprenti chauffeur	1	4	4	4		2	2	2		1	2	2	2	2	2	3	1	1	1	1	1	1	1	1	1	1	2	1
Q09-C42-M01-03	Q07	Q09-C42	Q09-C42-M01	1	1	M01	1	10		1		1		2			6	1	1	99	Apprenti chauffeur	1	4	4	4		2	2	2		1	2	2	2	2	2	3	1	1	1	1	1	1	1	1	1	1	2	1
Q09-C43-M01-01	Q07	Q09-C43	Q09-C43-M01	1	1	M01	2	10		1		2		1	1	1	3	1	5								2	2	2		1	2	2	2	2	2	3	1	2		1	1	0	1	1	1	2	2	2
Q09-C43-M01-02	Q07	Q09-C43	Q09-C43-M01	1	1	M01	2	10		1		2		1	1	1	3	1	5								2	2	2		1	2	2	2	2	2	3	1	2		1	1	0	1	1	1	2	2	2
Q09-C44-M01-01	Q07	Q09-C44	Q09-C44-M01	1	1	M01	2	9		1		2		2			3	1	5								2	2	2		1	2	2	2	2	2	3	1	2		1	1	1	3	1	1	1	2	2
Q09-C44-M01-02	Q07	Q09-C44	Q09-C44-M01	1	1	M01	2	9		1		2		2			3	1	5								2	2	2		1	2	2	2	2	2	3	1	2		1	1	1	3	1	1	1	2	2
Q10-C01-M01-02	Q08	Q10-C01	Q10-C01-M01	1	1	M01	2	3		1		2		1	2	0	3	1	3								1	2	2		1	2	2	2	2	2	3	1	2		1	1	1	1	1	1	1	2	2
Q10-C01-M01-03	Q08	Q10-C01	Q10-C01-M01	1	1	M01	2	3		1		2		1	2	0	3	1	3								1	2	2		1	2	2	2	2	2	3	1	2		1	1	1	1	1	1	1	2	2
Q10-C01-M02-02	Q08	Q10-C01	Q10-C01-M02	1	2	M02	2	3		1		1		2			2	2	6								1	2	2		1	2	2	2	2	2	3	1	3		1	1	1	1	1	1	1	2	2
Q10-C01-M02-03	Q08	Q10-C01	Q10-C01-M02	1	2	M02	2	3		1		1		2			2	2	6								1	2	2		1	2	2	2	2	2	3	1	3		1	1	1	1	1	1	1	2	2
Q10-C02-M01-02	Q08	Q10-C02	Q10-C02-M01	1	1	M01	1	3		1		1		2			1	1	6								1	2	2		1	2	2	2	2	2	3	1	2		1	1	1	1	1	1	1	2	2
Q10-C02-M01-03	Q08	Q10-C02	Q10-C02-M01	1	1	M01	1	3		1		1		2			1	1	6								1	2	2		1	2	2	2	2	2	3	1	2		1	1	1	1	1	1	1	2	2
Q10-C02-M02-02	Q08	Q10-C02	Q10-C02-M02	1	2	M02	1	3		1		2		3	3	3	3	1	6								1	2	2		1	2	2	2	2	2	3	1	2		1	1	1	1	1	1	1	2	2
Q10-C02-M02-03	Q08	Q10-C02	Q10-C02-M02	1	2	M02	1	3		1		2		3	3	3	3	1	6								1	2	2		1	2	2	2	2	2	3	1	2		1	1	1	1	1	1	1	2	2
Q10-C03-M01-02	Q08	Q10-C03	Q10-C03-M01	1	1	M01	2	3		1		2		1	1	0		2	6								1	2	2		1	2	2	2	2	2	3	1	2		1	1	1	1	1	1	1	2	2
Q10-C03-M02-02	Q08	Q10-C03	Q10-C03-M02	1	2	M02	1	3		1		2	1	1	2	2	3	2	3								1	2	2		1	2	2	2	2	2	3	1	2		1	1	1	1	1	1	1	2	2
Q10-C04-M01-02	Q08	Q10-C04	Q10-C04-M01	1	1	M01	2	3		1		2		1	2	2		2	3								1	2	2		1	2	2	2	2	2	3	1	2		1	1	1	1	1	1	1	2	2
Q10-C04-M02-02	Q08	Q10-C04	Q10-C04-M02	1	2	M02	2	3		1		2		2			2	2	5								1	2	2		1	2	2	2	2	2	3	1	2		1	1	1	3	2	1	1	2	2
Q10-C04-M02-03	Q08	Q10-C04	Q10-C04-M02	1	2	M02	2	3		1		2		2			2	2	5								1	2	2		1	2	2	2	2	2	3	1	2		1	1	1	3	2	1	1	2	2
Q10-C05-M01-02	Q08	Q10-C05	Q10-C05-M01	1	1	M01	2	3		1		2		1	3	0	4	2	3								1	2	2		1	2	2	2	2	2	3	1	2		1	2	2	2	2	1	1	2	2
Q10-C05-M02-02	Q08	Q10-C05	Q10-C05-M02	1	2	M02	2	3		1		2		1	2	2	3	2	6								1	2	2		1	2	2	2	2	2	3	1	2		1	1	1	1	1	1	1	2	2
Q10-C05-M03-02	Q08	Q10-C05	Q10-C05-M03	1	3	M03	2	3		1		1		1	1	1	1	2	6								1	2	2		1	2	2	2	2	2	3	1	2		1	1	1	1	1	1	1	2	2
Q10-C90-M01-02	Q08	Q10-C90	Q10-C90-M01	1	1	M01	1	3		1		2	1	1	1	0	2	2	3								1	2	2		1	2	2	2	2	2	3	1	2		1	1	1	1	1	1	1	2	2
Q10-C91-M01-02	Q08	Q10-C91	Q10-C91-M01	1	1	M01	2	3		1		2		1	3	1	19	2	1	4		1	4	4	4		1	2	2		1	2	2	2	2	2	3	1	3		2	2	2	2	1	1	1	2	2
Q10-C91-M01-03	Q08	Q10-C91	Q10-C91-M01	1	1	M01	2	3		1		2		1	3	1	19	2	1	4		1	4	4	4		1	2	2		1	2	2	2	2	2	3	1	3		2	2	2	2	1	1	1	2	2
Q10-C91-M02-02	Q08	Q10-C91	Q10-C91-M02	1	2	M02	1	3		1		1		2			1	2	6								1	2	2		1	2	2	2	2	2	3	1	2		1	1	1	1	1	1	1	2	2
Q10-C91-M02-03	Q08	Q10-C91	Q10-C91-M02	1	2	M02	1	3		1		1		2			1	2	6								1	2	2		1	2	2	2	2	2	3	1	2		1	1	1	1	1	1	1	2	2
Q10-C91-M02-04	Q08	Q10-C91	Q10-C91-M02	1	2	M02	1	3		1		1		2			1	2	6								1	2	2		1	2	2	2	2	2	3	1	2		1	1	1	1	1	1	1	2	2
Q10-C91-M02-05	Q08	Q10-C91	Q10-C91-M02	1	2	M02	1	3		1		1		2			1	2	6								1	2	2		1	2	2	2	2	2	3	1	2		1	1	1	1	1	1	1	2	2
Q10-C91-M02-06	Q08	Q10-C91	Q10-C91-M02	1	2	M02	1	3		1		1		2			1	2	6								1	2	2		1	2	2	2	2	2	3	1	2		1	1	1	1	1	1	1	2	2
Q10-C91-M03-02	Q08	Q10-C91	Q10-C91-M03	1	3	M03	1	3		1		2		1	2	0	1	1	6								1	2	2		1	2	2	2	2	2	3	1	2		1	0	1	1	1	1	1	2	2
Q10-C91-M03-03	Q08	Q10-C91	Q10-C91-M03	1	3	M03	1	3		1		2		1	2	0	1	1	6								1	2	2		1	2	2	2	2	2	3	1	2		1	0	1	1	1	1	1	2	2
Q10-C91-M03-04	Q08	Q10-C91	Q10-C91-M03	1	3	M03	1	3		1		2		1	2	0	1	1	6								1	2	2		1	2	2	2	2	2	3	1	2		1	0	1	1	1	1	1	2	2
Q10-C91-M03-05	Q08	Q10-C91	Q10-C91-M03	1	3	M03	1	3		1		2		1	2	0	1	1	6								1	2	2		1	2	2	2	2	2	3	1	2		1	0	1	1	1	1	1	2	2
Q10-C91-M03-06	Q08	Q10-C91	Q10-C91-M03	1	3	M03	1	3		1		2		1	2	0	1	1	6								1	2	2		1	2	2	2	2	2	3	1	2		1	0	1	1	1	1	1	2	2
Q10-C91-M03-07	Q08	Q10-C91	Q10-C91-M03	1	3	M03	1	3		1		2		1	2	0	1	1	6								1	2	2		1	2	2	2	2	2	3	1	2		1	0	1	1	1	1	1	2	2
Q10-C92-M01-02	Q08	Q10-C92	Q10-C92-M01	1	1	M01	2	3		1		2		1	2	0	3	2	3								1	2	2		1	2	2	2	2	2	3	1	2		1	1	1	1	1	1	1	2	2
Q10-C93-M01-02	Q08	Q10-C93	Q10-C93-M01	1	1	M01	2	3		1		2		1	2	0	2	2	1	5		1	5		5		1	2	2		1	2	2	2	2	2	3	1	2		1	2	1	1	1	1	1	2	2
Q10-C94-M01-02	Q08	Q10-C94	Q10-C94-M01	1	1	M01	2	3		1		2		1	3	0	4	2	3								1	2	2		1	2	2	2	2	2	3	1	2		1	1	1	1	1	1	1	2	2
Q10-C94-M02-02	Q08	Q10-C94	Q10-C94-M02	1	2	M02	2	3		1		2		1	1	1	2	2	3								1	2	2		1	2	2	2	2	2	3	1	2		1	1	1	1	1	1	1	2	2
Q10-C95-M01-02	Q08	Q10-C95	Q10-C95-M01	1	1	M01	1	3		1		2	1	1	2	2	4	2	4	1		1	1	1	1		1	2	2		1	2	2	2	2	2	3	1	2		1	1	1	1	1	1	1	2	2
Q10-C95-M01-03	Q08	Q10-C95	Q10-C95-M01	1	1	M01	1	3		1		2	1	1	2	2	4	2	4	1		1	1	1	1		1	2	2		1	2	2	2	2	2	3	1	2		1	1	1	1	1	1	1	2	2
Q10-C95-M01-04	Q08	Q10-C95	Q10-C95-M01	1	1	M01	1	3		1		2	1	1	2	2	4	2	4	1		1	1	1	1		1	2	2		1	2	2	2	2	2	3	1	2		1	1	1	1	1	1	1	2	2
Q10-C95-M02-02	Q08	Q10-C95	Q10-C95-M02	1	2	M02	2	3		1		2		1	2	2	2	2	3								1	2	2		1	2	2	2	2	2	3	1	2		1	1	1	1	1	1	1	2	2
Q10-C95-M02-03	Q08	Q10-C95	Q10-C95-M02	1	2	M02	2	3		1		2		1	2	2	2	2	3								1	2	2		1	2	2	2	2	2	3	1	2		1	1	1	1	1	1	1	2	2
Q10-C96-M01-02	Q08	Q10-C96	Q10-C96-M01	1	1	M01	2	3		1		2		1	2	2	3	2	3								1	2	2		1	2	2	2	2	2	3	1	2		1	1	1	1	1	1	1	2	2
Q10-C96-M02-02	Q08	Q10-C96	Q10-C96-M02	1	2	M02	1	3		1		2	1	1	2	2	3	2	3								1	2	2		1	2	2	2	2	2	3	1	2		1	1	1	1	1	1	1	2	2
Q10-C97-M01-02	Q08	Q10-C97	Q10-C97-M01	1	1	M01	1	3		1		2	1	1	2	0	3	2	3								1	2	2		1	2	2	2	2	2	3	1	2		1	1	1	1	1	1	1	2	2
Q10-C97-M01-03	Q08	Q10-C97	Q10-C97-M01	1	1	M01	1	3		1		2	1	1	2	0	3	2	3								1	2	2		1	2	2	2	2	2	3	1	2		1	1	1	1	1	1	1	2	2
Q10-C97-M02-02	Q08	Q10-C97	Q10-C97-M02	1	2	M02	2	3		1		2		1	3	0	3	2	3								1	2	2		1	2	2	2	2	2	3	1	2		1	1	1	1	1	1	1	2	2
Q10-C97-M02-03	Q08	Q10-C97	Q10-C97-M02	1	2	M02	2	3		1		2		1	3	0	3	2	3								1	2	2		1	2	2	2	2	2	3	1	2		1	1	1	1	1	1	1	2	2
Q10-C97-M02-04	Q08	Q10-C97	Q10-C97-M02	1	2	M02	2	3		1		2		1	3	0	3	2	3								1	2	2		1	2	2	2	2	2	3	1	2		1	1	1	1	1	1	1	2	2
Q10-C98-M02-02	Q08	Q10-C98	Q10-C98-M02	1	2	M02	2	10		1		1		1	1	0	2	2	3								1	2	2		1	2	2	2	2	2	3	1	2		1	2	1	1	1	1	1	2	2
[truncated: 83 more columns]

## Sheet: Codes
list_of_code	Value	label
yes_no	1	Oui
yes_no	2	Non
YNNA	1	Oui
YNNA	2	Non
YNNA	3	Non Applicable
QUARTIER	Q01	01: Abaradjou
QUARTIER	Q02	02: Badjide
QUARTIER	Q03	03: Bellafarandi
QUARTIER	Q04	04: Djigarebere
QUARTIER	Q05	05: Hamabangou
QUARTIER	Q06	06: Kabara
QUARTIER	Q07	07:Sankore
QUARTIER	Q08	08: Sarekeina
QUARTIER	Q09	09: Autre
SEXE	1	Masculin
SEXE	2	Feminin
VOLUMSANG	2 ml	2 ml
LANGUE	1	Bambara
LANGUE	2	Malinke
LANGUE	3	Sonrhai
LANGUE	4	Sarakolé
LANGUE	5	Peulh
LANGUE	6	Dogon
LANGUE	7	Minianka
LANGUE	8	Français
LANGUE	9	Arabe
LANGUE	10	Tamacheque
LANGUE	11	Toureq
LANGUE	12	Maure
LANGUE	99	Autres
RELIGION	1	Musulmane
RELIGION	2	Chrétienne
RELIGION	3	Autre
MATRIMO	1	Célibataire
MATRIMO	2	Marié(e)
MATRIMO	3	Divorcé(e) / Séparé(e)
MATRIMO	4	Veuf(ve)
NIVETUDE	1	Vous ne savez ni lire et ni écrire
NIVETUDE	2	Vous savez lire et écrire
NIVETUDE	3	Scolarisé en école primaire (avec ou sans diplôme)
NIVETUDE	4	Scolarisé au collège (avec ou sans diplôme)
NIVETUDE	5	Lycée (avec ou sans baccalauréat)
NIVETUDE	6	Etudes post-bac : université, école d'ingénieur, BTS
REMUNERE	1	Oui: toute l'année
REMUNERE	2	Oui: mais uniquement saisonnier
REMUNERE	3	Non: Chômeur(se)
REMUNERE	4	Non: Retraité(e)
REMUNERE	5	Non: sans emploi (exemple ménagère)
REMUNERE	6	Non: concerné (étudiant...)
FREQUENCE	1	Toujours
FREQUENCE	2	Très Souvent
FREQUENCE	3	Souvent
FREQUENCE	4	Rarement
FREQUENCE	5	Jamais
FREQUENCE	99	NSP
TYPTOILETTE	1	Pas de toilettes à domicile
TYPTOILETTE	2	Latrines en dehors de la maison
TYPTOILETTE	3	Toilettes dans la maison
TYPTOILETTE	4	Raccordement à une fosse septique
POSEDTOILETTE	1	OUI
POSEDTOILETTE	2	Non, partagée avec les autres familles du carré/concession.
POSEDTOILETTE	3	Non, toilettes publiques.
POSEDTOILETTE	4	Non, pas d’accès à des toilettes
VIVELOG	1	Cours commune
VIVELOG	2	Appartement
VIVELOG	3	Villa
OuiNonNSP	1	OUI
OuiNonNSP	2	Non
OuiNonNSP	3	NSP
VFNSP	1	VRAI
VFNSP	2	FAUX
VFNSP	99	NSP
P1CODE	1	Systématiquement
P1CODE	2	Très souvent
P1CODE	3	Souvent
P1CODE	4	Rarement
P1CODE	5	Jamais
P2CODE	1	Tous les jours
P2CODE	2	Très souvent
P2CODE	3	Souvent
P2CODE	4	Rarement
P2CODE	5	Jamais
P3CODE	1	Tous les soirs
P3CODE	2	Très souvent
P3CODE	3	Souvent
P3CODE	4	Rarement
P3CODE	5	Jamais
P4CODE	1	Très facilement
P4CODE	2	Facilement
P4CODE	3	Ni facilement, ni difficilement
P4CODE	4	Difficilement
P4CODE	5	Très difficilement
P6CODE	1	Toujours
P6CODE	2	Très Souvent
P6CODE	3	Souvent
P6CODE	4	Rarement
P6CODE	5	Très Rarement
P6CODE	6	Jamais
A3CODE	1	Tout à fait, d'accord
A3CODE	2	D'accord
A3CODE	3	Ni d'accord ni pas d'accord
A3CODE	4	Pas d'accord
A3CODE	5	Pas du tout d'accord
A3CODE	99	NSP
PROFESSION	1	Fonctionnaire
PROFESSION	2	Travailleur ONG
PROFESSION	3	Travailleur Communautaire
PROFESSION	4	Commerçant
PROFESSION	5	Agent de santé
PROFESSION	6	Eleveur
PROFESSION	7	Cultivateur
PROFESSION	8	Macon
PROFESSION	9	Ménager
PROFESSION	10	Artisan
PROFESSION	11	Pêcheur
PROFESSION	12	Elève/Etudiant
PROFESSION	99	Autre

## Sheet: Data dictionary
Data type	field Name	Label
note	title	Evaluation de l’épidémie COVID-19 au Mali : diffusion de l’épidémie, dynamique et les facteurs associés
note	NOTE1	IDENTITE PARTICIPANT
select_one QUARTIER	QUARTIER	Quartier
text	QUARTIER_Aut	Autre quartier, précisez
text	CONCESSION	Concession
select_one yes_no	PRELV1	PRELV1. Consentant pour le prélèvement
note	NOTE2	CARACTERISTIQUES SOCIALES ET DEMOGRAPHIQUES
integer	NBMENAGE	SD. Combien de menages y-a -t-il dans cette concession qui participent dans cette enquete?
int	CMENAGE	Menage ${CMENAGE} dans la concession
text	MENAGE	Numero du Menage ?
text	NomChefMenage	Votre Prénom et Nom (Chef de menage ou repondant comme chef de menage)
select_one SEXE	SD1	SD1. Vous êtes
select_one LANGUE	SD2	SD2. ${NomChefMenage}, quelle langue parlez-vous à la maison
text	SD2_1	SD2.1 Autre langue, préciser
select_one RELIGION	SD3	SD3. Quelle religion pratiquez-vous ?
text	SD3_1	SD3.1 Autre religion, précisez
select_one MATRIMO	SD5	SD5. Quel est votre état matrimonial ?
integer	SD5_1	SD5.1. ${NomChefMenage}, nombre d’épouses?
select_one yes_no	SD6	SD6. ${NomChefMenage}, avez-vous des enfants ?
integer	SD6_1	SD6.1. si Oui, combien avez-vous d’enfants au total ?
integer	SD6_2	SD6.2. ${NomChefMenage}, combien avez-vous d’enfants à votre charge (qui vivent avec vous) ?
integer	SD7	SD7. ${NomChefMenage}, combien de personnes vivent dans votre ménage, y compris vous-même ?
select_one NIVETUDE	SD8	SD8. Quel est votre niveau d’étude ?
select_one REMUNERE	SD9	SD9. Avez-vous un travail rémunéré ?
select_one PROFESSION	SD9_1	SD9.1 : ${NomChefMenage}, quelle est votre profession (la dernière exercée)
text	SD9_1_Autr	SD2.1 Autre profession préciser
select_one yes_no	SD9_2	SD9.2. Avez vous autres activités en plus de cette profession au cours du dernier mois?
note	NOTE3	${NomChefMenage}, en plus de cette profession, au cours du dernier mois quelles activités avez-vous exercé
select_one PROFESSION	SD9_2_1	SD9.1 : Activité 1 en plus de cette profession,
select_one PROFESSION	SD9_2_2	SD9.2 : Activité 2 en plus de cette profession,
select_one PROFESSION	SD9_2_3	SD9.3 : Activité 3 en plus de cette profession,
text	SD9_2_3_Autr	SD2.1 Autre activités préciser
note	NOTE4	EAU1a. ${NomChefMenage}, votre ménage possède-t-il un point d’eau dans le carré/concession ?
select_one yes_no	EAU1a1	EAU1a1. Robinet
select_one yes_no	EAU1a2	EAU1a2. Puits
select_one yes_no	EAU1a3	EAU1a3. Autre
text	EAU1a3_1	EAU1a3.1 Précisez
note	NOTE5	EAU1b. ${NomChefMenage}, en ce moment, l’eau que vous utilisez pour boire provient-elle
select_one yes_no	EAU1b1	EAU1b1. Robinet
select_one yes_no	EAU1b2	EAU1b2. Puits aménagé
select_one yes_no	EAU1b3	EAU1b3. Puits ouvert
select_one yes_no	EAU1b4	EAU1b4. Cours d’eau (ruisseau, rivière…)
select_one yes_no	EAU1b5	EAU1b5. Eau de pluie
select_one yes_no	EAU1b6	EAU1b6. Eau vendue en bouteille
select_one TYPTOILETTE	EAU2	EAU2. Qu’elle type de toilette utilisez-vous ?
select_one POSEDTOILETTE	EAU3	EAU3. Le ménage possède-t-elle des toilettes privatives ?
select_one VIVELOG	LOG1	LOG1 : Dans quel logement vivez-vous ?
integer	LOG1_1	LOG1.1: Si cours commune, Préciser nombre de famille habitant dans la cour
note	NOTE6	LOG2. ${NomChefMenage}, de combien de pièces disposez-vous pour le logement du ménage :
integer	LOG2a	LOG2a Toilette
integer	LOG2b	LOG2b Salon
integer	LOG2c	LOG2c Cuisine
integer	LOG2d	LOG2d Chambre
integer	LOG2e	LOG2e Hangar
select_one yes_no	LOGE3	LOGE3. : Avez-vous toujours vécu et habité à TOUMBOUCTOU
note	NOTE7	EQUIP1. ${NomChefMenage}, de quels équipements disposent votre ménage ?
note	NOTE7_1	a/ Energie
select_one yes_no	EQUIP1a1	EQUIP1.a1. Electricité
select_one yes_no	EQUIP1a2	EQUIP1.a2. Energie solaire
select_one yes_no	EQUIP1a3	EQUIP1.a3. Groupe électrogène
select_one yes_no	EQUIP1a4	EQUIP1.a4. Accumulateurs (batteries…)
select_one yes_no	EQUIP1a5	EQUIP1.a5. Foyer aménagé (bois ou charbon…)
select_one yes_no	EQUIP1a6	EQUIP1.a6. Bouteille de Gaz pour la cuisine
select_one yes_no	EQUIP1a7	EQUIP1.a7. Lampe pétrole
select_one yes_no	EQUIP1a8	EQUIP1.a8. Bougie
note	NOTE7_2	b/ Source d’eau
select_one yes_no	EQUIP1b1	EQUIP1.b1. Eau courante à domicile
select_one yes_no	EQUIP1b2	EQUIP1.b2. Borne fontaine publique
select_one yes_no	EQUIP1b3	EQUIP1.b3. Puit dans la concession
select_one yes_no	EQUIP1b4	EQUIP1.b4. Camion-citerne
select_one yes_no	EQUIP1b5	EQUIP1.b5. Autre
note	NOTE7_3	c/ Communication
select_one yes_no	EQUIP1c1	EQUIP1.c1. Télévision
select_one yes_no	EQUIP1c2	EQUIP1.c2. Lecteur DVD/MP3
select_one yes_no	EQUIP1c3	EQUIP1.c3. Radio
note	NOTE7_4	d/ Véhicule
select_one yes_no	EQUIP1d1	EQUIP1.d1. Voiture privée
select_one yes_no	EQUIP1d2	EQUIP1.d2. Moto/Motocyclette
select_one yes_no	EQUIP1d3	EQUIP1.d3. Pirogue
select_one yes_no	EQUIP1d4	EQUIP1.d4. Vélo
select_one yes_no	EQUIP1d5	EQUIP1.d5. Charrette
note	NOTE8	EQUIP2 : . ${NomChefMenage}, votre ménage dispose-t-il des biens suivants
note	NOTE8_1	a/ Biens d’équipement
select_one yes_no	EQUIP2a1	EQUIP2.a1. Lits en bois ou métalliques
integer	equip2a1_nbre	Si oui, combien?
select_one yes_no	EQUIP2a2	EQUIP2.a2. Moustiquaire
integer	equip2a2_nbre	Si oui, combien?
select_one yes_no	EQUIP2a3	EQUIP2.a3. Montre
integer	equip2a3_nbre	Si oui, combien?
select_one yes_no	EQUIP2a4	EQUIP2.a4. Téléphone mobile
integer	equip2a4_nbre	Si oui, combien?
note	NOTE9_1	b/ Bétail
select_one yes_no	EQUIP2b1	EQUIP2.b1. Ovins
integer	equip2b1_nbre	Si oui, combien?
select_one yes_no	EQUIP2b2	EQUIP2.b2. Bovins
integer	equip2b2_nbre	Si oui, combien?
select_one yes_no	EQUIP2b3	EQUIP2.b3. Caprins
integer	equip2b3_nbre	Si oui, combien?
select_one yes_no	EQUIP2b4	EQUIP2.b4. Anes
integer	equip2b4_nbre	Si oui, combien?
select_one yes_no	EQUIP2b5	EQUIP2.b5. Autres (cheval…)
text	EQUIP2b5_1	Autres, préciser
integer	equip2b5_nbre	Si oui, combien?
note	NOTE10	EQUIP3 : . ${NomChefMenage}, votre ménage bénéficie-t-il d’une aide matérielle ou financière extérieure ?
note	NOTE10_1	EQUIP3
select_one yes_no	EQUIP3a	EQUIP3.a. Aide extérieure possible par un membre de la famille vivant hors du village
select_one yes_no	EQUIP3b	EQUIP3.b. Revenu de transfert de l’état ou la commune (bourse sécurité familiale, pension, subvention…)
select_one SEXE	ID5	ID5. Sexe:
integer	ID7_annee	ID7.1. ${ID4_1}, Age en année:
select_one NATIONALITE	ID9	ID9. ${ID4_1}, Nationalité
text	ID9_1	ID9.1. Autre nationalité à préciser
note	NOTE2	PRELEVEMENT BIOLOGIQUE
select_one VOLUMSANG	PRELV2	PRELV2. Volume de sang prélevée
select_one yes_no	PRELV3	PRELV3. Incidence et/ou accident
text	PRELV3_1	PRELV3.1 Si Oui Incidence et/ou accident, préciser la procédure suivie
select_one yes_no	PRELV4	PRELV4. Exposition au sang
text	PRELV4_1	PRELV4.1 Si Oui Exposition au sang, préciser la procédure suivie
note	NOTE12	CONNAISSANCES – CoViD
select_one VFNSP	C1a	C1a. ${ID4_1}, Les principaux symptômes cliniques de la maladie sont une toux sèche, de la fièvre, une sensation de fatigue et des douleurs musculaires.
select_one VFNSP	C1b	C1b. A la différence du rhume, le nez bouché, le nez qui coule et les éternuements ne sont pas des symptômes systématiquement associes à la COVID-19.
select_one VFNSP	C1c	C1c. A l’heure actuelle il n’existe aucun traitement pour la COVID-19 mais des traitements précoces des symptômes peuvent aider les malades à se rétablir.
select_one VFNSP	C1d	C1d. Les personnes contaminées ne développeront pas toutes des formes sévères de la maladie.
select_one VFNSP	C1e	C1e. Les personnes âgées, celles souffrant d’une maladie chronique et les obèses sont plus à risque de développer une forme sévère.
select_one VFNSP	C1f	C1f. Manger ou toucher des animaux sauvages peut conduire à des contaminations.
select_one VFNSP	C1g	C1g. Les personnes atteintes par le virus si elles n’ont pas de fièvre, ne sont pas contagieuse et ne peuvent donc transmettre la COVID-19 aux autres.
select_one VFNSP	C1h	C1h. La COVID-19 se transmet, prioritairement, par les gouttelettes respiratoires provenant de personnes infectées.
select_one VFNSP	C1i	C1i. Les résidents de zone épidémique peuvent porter des masques pour prévenir l’infection par le virus de la COVID-19.
select_one VFNSP	C1j	C1j. Les mesures de prévention de la COVID-19 ne concernent pas les enfants et les jeunes adultes.
select_one VFNSP	C1k	C1k. Pour prévenir l’infection par la COVID-19, les personnes doivent éviter de se rendre dans des lieux très fréquentés (mosquées, marchés, gares…).
select_one VFNSP	C1l	C1l. Isoler les personnes atteintes permets de réduire la transmission du virus.
select_one VFNSP	C1m	C1m. Toute personne en contact avec une personne infectée doit être isolée dans un endroit adaptée pour une période d’observation de 14 jours.
note	NOTE13	PRATIQUES – prévention CoViD.
select_one P1CODE	P1	P1. ${ID4_1}, au cours des 7 derniers jours, avez-vous porté un masque lorsque vous étiez à l’extérieur de chez vous ?
select_one P2CODE	P2	P2. Au cours des 7 derniers jours, vous êtes-vous rendu dans un lieu très fréquentés en journée comme les auto-gares, les marchés… ?
select_one P3CODE	P3	P3. Au cours des 7 derniers jours, vous êtes-vous rendu dans un lieu très fréquentés en soirée comme les veillées, les bars, les discothèques, les restaurants… ?
select_one P4CODE	P4	P4. Au cours des 7 derniers jours, vous êtes-vous lavé les mains avec du savon facilement quand vous le vouliez ?
select_one P2CODE	P5	P5. Au cours des 7 derniers jours, avez-vous passé au moins 2 heures d’affilées dans un espace réduit et confiné, comme un bureau, avec d’autres personnes ?
note	NOTE14	P6 CoViD et vos comportements quotidiens
select_one P6CODE	P6a	P6a. ${ID4_1}, vous vous lavez les mains dès que possible
select_one P6CODE	P6b	P6b. Vous éternuez, vous toussez ou vous vous mouchez dans votre coude
select_one P6CODE	P6c	P6c. Vous avez arrêté de toucher les autres (embrassades, serrages des mains…)
select_one P6CODE	P6d	P6d. Vous avez réduit vos déplacements
select_one P6CODE	P6e	P6e. Vous évitez de vous rendre dans des lieux fréquentés
select_one P6CODE	P6f	P6f. Vous évitez de voir vos amis
note	NOTE17	ATTITUDES - OPINIONS D’accord avec les propositions suivantes
select_one A3CODE	A3a	A3a. Les maladie comme la CoViD sont des punitions divines
select_one A3CODE	A3b	A3b. Les maladie comme la CoViD sont des maladies importées par les blancs
select_one A3CODE	A3c	A3c. Les personnes atteintes par la maladie CoViD sont victimes de sort
select_one A3CODE	A3d	A3d. La maladie CoViD est un moyen pour les politiciens de récupérer de l’argent auprès des blancs
end	end
